# Supplementary material for: TCF21 regulates miR-10a-5p/LIN28B signaling to block the proliferation and invasion of melanoma cells
Source: PLoS One. 2021 Aug 23;16(8):e0255971. doi: 10.1371/journal.pone.0255971 (PMC8382182; doi:10.1371/journal.pone.0255971)
Supplement: S1 Table — (CSV) [file pone.0255971.s001.csv]

Samples	hsa-let-7a-1	hsa-let-7a-2	hsa-let-7a-3	hsa-let-7b	hsa-let-7c	hsa-let-7d	hsa-let-7e	hsa-let-7f-1	hsa-let-7f-2	hsa-let-7g	hsa-let-7i	hsa-mir-1-1	hsa-mir-1-2	hsa-mir-100	hsa-mir-101-1	hsa-mir-101-2	hsa-mir-103a-1	hsa-mir-103a-2	hsa-mir-105-1	hsa-mir-105-2	hsa-mir-106a	hsa-mir-106b	hsa-mir-107	hsa-mir-10a	hsa-mir-10b	hsa-mir-1179	hsa-mir-1180	hsa-mir-1181	hsa-mir-1226	hsa-mir-1227	hsa-mir-1228	hsa-mir-1229	hsa-mir-1243	hsa-mir-1245a	hsa-mir-1247	hsa-mir-1248	hsa-mir-1249	hsa-mir-1250	hsa-mir-1254-1	hsa-mir-1254-2	hsa-mir-1255a	hsa-mir-125a	hsa-mir-125b-1	hsa-mir-125b-2	hsa-mir-126	hsa-mir-1262	hsa-mir-1266	hsa-mir-1269a	hsa-mir-1269b
TCGA-D3-A2JB	10121.01079	10016.50717	10192.29326	8997.211843	570.2597652	1022.595443	511.5177292	4486.615506	4448.774195	1261.523724	1548.853683	1.320045753	1.980068629	4153.523961	3424.638698	3488.880925	28266.79973	28325.32176	17.38060241	15.62054141	69.30240202	724.4851107	118.8041178	10706.8911	81666.39056	0	16.72057954	0.880030502	3.520122007	0	2.200076255	1.100038127	0.220007625	0.880030502	190.5266037	2.42008388	4.84016776	0.220007625	1.100038127	0.880030502	0.220007625	525.158202	263.3491277	265.1091887	5858.803066	1.100038127	2.42008388	0.880030502	0.440015251
TCGA-D3-A8GR	16449.91575	16506.23261	16549.3796	9382.83999	3249.445047	540.0899514	2816.470009	12018.44383	12209.72047	1282.619564	877.2385324	0.877991096	0.752563797	8446.023491	2650.15341	2722.14868	14950.18153	14992.3251	1.505127593	3.135682486	3.135682486	1045.93825	86.79569122	35855.90209	34096.28251	0.125427299	47.41151919	0.376281898	1.755982192	0	1.379700294	1.003418396	2.508545989	0.376281898	9.407047459	3.762818984	4.389955481	0	0.877991096	1.379700294	0.752563797	681.9482271	357.8440853	391.5840289	3320.562326	1.881409492	1.379700294	3.762818984	270.0449757
TCGA-EE-A183	51789.22786	51402.57663	51549.96773	32538.51845	3258.91752	2366.271191	3381.409546	27456.81655	27540.67207	3189.65801	3880.249735	101.5996943	96.44816054	3468.413227	252.1389598	249.2769965	12484.45596	12644.7259	0	0.286196322	6.010122764	955.3233231	257.5766899	10643.06883	64629.71204	0	77.55920329	2.575766899	5.723926442	0.572392644	0.286196322	2.575766899	1.43098161	0.572392644	216.6506158	5.151533798	4.579141153	0	0	0.286196322	0	628.7733196	209.4957078	217.5092048	1316.503082	1.717177933	2.003374255	2.289570577	0.286196322
TCGA-EE-A20C	28385.14781	28349.85432	28483.28093	52001.37042	397.9843113	1025.232837	1678.879744	6323.273445	6256.129733	859.6690676	345.761424	0	0	21216.83918	6966.303612	6945.930948	19441.26102	19535.95087	357.2389817	353.5087755	2.58245047	1677.44505	119.6535384	21063.61379	185813.337	0	60.25717763	1.147755764	3.156328352	0.286938941	2.295511529	2.295511529	0.286938941	0.573877882	2.295511529	12.05143553	2.008572588	0	0	0.286938941	0	544.8970492	401.4275786	402.0014565	477.466398	0.573877882	1.147755764	14.633886	2.008572588
TCGA-EE-A29W	29031.83868	29150.44269	29173.4266	45526.74301	2315.058901	995.1507455	3544.961356	4774.162013	4765.038628	712.3258157	1371.31492	0.701798833	0.526349125	106227.254	3757.080054	3776.204072	15619.41028	15712.92498	238.2607039	245.6295916	5.263491249	6642.350507	170.5371165	23559.91318	168184.6868	0.701798833	99.3045349	1.579047375	13.15872812	1.579047375	2.982645041	0.350899417	0.350899417	1.228147958	91.76019744	5.789840374	2.982645041	0.175449708	0.701798833	1.403597666	0.526349125	964.797946	1669.754874	1659.403341	1547.641877	2.1053965	1.929946791	9691.666437	0.877248542
TCGA-ER-A2NE	15557.28326	15629.30681	15512.90117	17318.16193	1487.383808	1440.860483	1188.583371	6905.501977	7032.419166	1464.414133	986.1387742	11.09552115	7.591672364	3741.137209	4289.684202	4274.890174	21829.36724	21797.05396	4.282481846	6.229064504	323.5220377	1407.57392	132.562279	20016.70947	183414.8043	2.141240923	141.7112175	0.194658266	3.698507049	0.389316531	2.141240923	1.167949594	0.583974797	0	0	10.12222982	1.751924392	1.167949594	2.335899189	3.114532252	2.530557455	862.1414589	158.4518283	166.2381589	1274.427666	5.839747972	21.0230927	1715.717954	0
TCGA-D3-A5GN	18696.10505	18905.31285	18796.65739	25218.74738	1180.477082	1138.11987	1937.013721	4022.093522	4058.92588	1012.521529	1684.712067	1.47329433	0.736647165	18320.415	730.0173407	775.6894649	40505.28102	40688.70617	825.044825	840.882739	73.29639293	639.0414158	60.03674396	19470.68955	160018.9171	0.736647165	79.55789384	0	1.47329433	0	1.47329433	0	0.736647165	6.629824486	3.314912243	38.67397617	2.578265078	0	2.946588661	2.578265078	0.368323583	1460.771329	1112.705543	1068.875037	2415.834378	0.736647165	2.946588661	1264.823183	1.104970748
TCGA-D3-A8GS	18075.06355	18107.18338	18213.92004	4925.699422	1180.527279	390.8736198	3271.775268	7786.340869	7995.366838	919.6154317	615.2182765	0	0	1719.646267	2558.220897	2646.179816	34907.83091	35192.95617	400.2624931	396.8034345	26.19001498	1597.590914	168.9997193	20442.04792	48014.20388	0	88.45306947	0	2.964907357	0	6.918117165	1.976604904	0	0.494151226	2.964907357	9.388873296	13.83623433	0	0.494151226	0.494151226	2.964907357	668.5866089	198.6487929	236.2042861	1234.883914	0.494151226	2.964907357	236.6984373	0.494151226
TCGA-DA-A3F5	20291.38397	20772.89576	20270.74314	24533.71889	457.8070863	849.0152552	1981.841878	3484.107047	3475.237942	684.0498979	2648.314822	0.806282294	0.322512917	123954.7759	1091.544969	1080.57953	9408.185571	9502.359343	280.4249817	284.7789061	11.61046503	3379.129093	178.6721563	4842.047686	30842.39406	0.322512917	76.27430498	0.645025835	1.29005167	0.161256459	0.967538752	0.645025835	0.483769376	0.322512917	9.352874606	6.934027725	4.515180844	0.483769376	0.967538752	1.451308129	0.806282294	1208.294645	2274.038581	2297.259511	947.381695	5.321463138	2.096333963	3.870155009	32.89631758
TCGA-EE-A20F	16287.39865	16339.72007	16279.43669	13755.4968	177.9253321	1944.50452	3064.540424	6809.746798	6781.311243	1123.44817	1613.839634	0.162488888	0.649955551	3076.72709	2077.907897	2061.171542	20211.01782	20198.1812	670.9166177	665.8794622	199.3738653	1497.010123	233.171554	18086.80059	42718.49109	0.324977776	157.2892434	1.787377766	5.037155522	1.949866653	4.874666634	2.762311092	0.812444439	0.324977776	17.06133322	21.77351096	6.499555512	3.412266644	0.812444439	0.812444439	1.46239999	1173.16977	239.1836428	231.8716429	4545.301658	0.812444439	18.52373321	679.203551	148.6773323
TCGA-EE-A20H	13521.19887	13679.6763	13725.25844	21910.43216	4048.064773	1444.847734	3381.028503	4370.054868	4386.220626	590.977705	631.7896183	0	0.795037271	11927.14914	1642.016978	1625.586207	17020.42292	17057.52466	669.9514073	656.9657986	47.17221143	3999.037475	220.755349	49341.07311	146722.2733	0.795037271	384.0030021	1.325062119	10.33548453	0.530024848	3.975186357	6.095285747	0.265012424	1.060049695	14.57568331	44.25707477	5.035236052	23.05608087	1.855086966	0.265012424	0	1111.727118	361.476946	430.1151638	2672.120269	2.385111814	51.14739779	2.385111814	0.530024848
TCGA-EE-A2GE	21482.81039	21348.20745	21498.59298	55609.95539	5205.549068	925.0852316	3111.199393	3605.645387	3744.983109	1114.47631	1416.149242	0.450931139	0.450931139	57226.09259	615.9719358	630.6271979	15670.98441	15683.61048	350.1480294	340.4530099	16.68445214	923.9579038	83.19679514	28345.30593	119260.6894	0.676396708	87.48064096	0.225465569	4.960242529	0.676396708	9.01862278	1.352793417	0.225465569	15.33165873	6.538501515	13.97886531	4.960242529	0.676396708	0.901862278	1.127327847	0.450931139	1984.998874	2529.498224	2520.02867	4166.82919	0.901862278	3.607449112	1521.216197	413.5038544
TCGA-EE-A2GH	10438.84113	10268.95849	10372.52729	27799.65472	2492.357144	1407.865119	1913.042442	3050.063967	3139.103333	1149.688213	1848.591353	0	1.490198591	8292.210061	764.844427	757.393434	14938.86833	15072.2411	157.588501	159.0786996	141.5688662	624.3932098	100.2158553	22417.42996	73830.39901	1.117648943	38.00006408	1.117648943	1.117648943	0	5.588244717	1.862748239	0.372549648	4.843145422	32.03926971	4.843145422	7.450992957	1.117648943	0	0	1.490198591	2134.709482	1582.590904	1533.41435	3213.240713	0.372549648	5.21569507	1.490198591	11.92158873
TCGA-EE-A2GK	32863.86595	32845.76531	32869.61219	51017.94549	1234.003919	2353.370454	3456.647532	7000.637832	7079.361249	3539.393313	1987.335299	0.574623478	0.574623478	11538.15213	6717.635769	6778.83317	8472.535871	8478.856729	1.436558695	0.287311739	11.20515782	998.6956047	112.0515782	10348.68153	48473.80004	0.287311739	30.45504433	6.895481736	5.171611302	0.861935217	0.287311739	0.861935217	0	0.287311739	266.337982	13.50365173	20.68644521	0	0	0	0	1797.996863	1076.557086	1038.631936	9593.626276	1.149246956	2.87311739	4.884299563	0
TCGA-EE-A2M5	21089.5255	21465.49315	21047.20346	8394.145588	317.6207616	517.7259504	3835.280969	2831.056983	3027.464129	638.1177785	736.3213517	0	0.410893611	66755.83058	634.419736	662.7713952	28273.17851	28329.47093	155.3177851	157.3722532	11.50502112	655.3753102	100.2580412	12906.57923	35676.24871	0	90.80748813	0	2.87625528	0	5.341616949	0	0.410893611	2.054468057	0	12.73770195	1.643574446	0.410893611	1.232680834	0.410893611	1.232680834	1895.45223	3046.776129	3020.478938	2514.258008	4.108936114	0.821787223	5.341616949	0
TCGA-EE-A2M6	19389.79366	19150.77978	19504.03232	24370.26634	1361.713691	1512.553081	1246.920478	4383.492514	4410.943065	1042.843655	1365.595587	0	0.277278292	4318.332116	1436.024273	1416.892071	38932.09039	38949.00436	1270.211854	1258.288888	203.7995444	6111.768107	173.5762106	12885.67677	4788.873377	0.554556583	200.1949266	1.109113167	0.554556583	1.109113167	0.554556583	1.109113167	0.831834875	0.277278292	0.554556583	80.6879829	5.545565835	0	4.991009251	6.654679002	0.554556583	861.7809307	212.6724498	236.2411046	965.4830119	18.85492384	61.83305906	2951.350137	1.109113167
TCGA-EE-A2MC	17673.37796	17591.37826	17583.66669	19943.92146	660.3675129	1190.666532	2496.492521	5582.663155	5683.42768	1101.469363	1500.92873	0.77115708	0.51410472	11094.63691	4398.679985	4473.225169	11985.06629	11950.36422	14.90903688	12.33851328	4.11283776	1038.491534	113.3600908	17940.71242	49658.14607	0.51410472	9.253884961	0.25705236	1.54231416	0.51410472	4.11283776	0.25705236	0.25705236	3.08462832	89.71127365	7.197466081	3.34168068	0	0.25705236	0	0.25705236	1568.533501	997.3631569	955.7206746	3494.11273	1.79936652	0.25705236	2369.765707	0
TCGA-EE-A2ME	17515.26185	17567.79182	17571.20943	17602.09452	1047.43481	861.1116631	3031.04217	6579.662702	6723.582144	1885.762393	1849.687599	11.64519668	12.15150958	9363.117865	4634.155387	4739.595048	23277.86211	23422.79418	99.87021935	97.71838952	14.3033394	712.0025143	107.2117564	10399.54037	62497.61875	0.126578225	24.30301916	1.012625798	3.544190294	0	2.151829821	0.759469349	0.25315645	1.898673372	71.516697	4.809972541	4.303659642	0.126578225	0.886047573	0.506312899	1.392360473	1548.178267	913.5150482	913.8947829	5698.551679	0.379734674	2.025251596	24.93591028	0.379734674
TCGA-EE-A2MF	23577.94126	23578.54935	23870.13053	22030.64552	5376.769098	681.3695741	1038.928976	7885.461805	8019.242534	670.4238782	1306.186386	0.30404711	0.30404711	18513.73259	4257.571685	4207.403912	28333.84616	28277.90149	1044.097777	1017.645678	183.3404075	996.3623804	232.5960394	27424.7453	61205.59544	0	103.9841117	1.520235551	5.776895095	0.608094221	7.297130647	1.216188441	0.608094221	0	1.824282662	5.472847985	9.729507529	0	0.608094221	0.608094221	0	261.1764677	774.1039428	919.4384615	603.837561	0.608094221	2.432376882	0.608094221	0
TCGA-EE-A2MG	11516.15832	11532.57301	11897.31303	15743.91523	1806.450751	1142.351268	2183.988664	2627.46356	2662.24045	1480.939065	1514.603094	0.834645349	3.060366281	8633.015065	552.2570062	539.737326	23844.70477	23956.26904	42.28869771	42.01048259	146.3411513	1446.440391	87.35954658	18092.05081	104299.2304	2.225720932	70.11020935	0.278215116	11.12860466	0	3.616796514	3.616796514	0.834645349	2.503936048	100.7138722	33.66402909	4.451441864	1.669290699	1.112860466	1.391075582	0	2851.148514	1689.600402	1772.786722	8902.327297	2.225720932	21.70077909	267.6429421	1223.590082
TCGA-EE-A2MM	44282.03991	44230.68879	44609.32287	21781.24037	2040.660049	3366.780201	4282.091393	14217.69657	14501.86518	2588.791428	2051.084712	0	0.257399098	14037.51721	1272.967239	1282.748405	54933.47199	55017.77019	0.772197294	1.029596392	36.42197236	839.8932566	168.3390101	30537.95768	83920.7288	0.128699549	25.73990979	1.930493235	25.2251116	1.029596392	1.029596392	2.831390077	0.128699549	0.257399098	0.257399098	20.46322829	0.900896843	0.128699549	2.187892333	1.544394588	0.128699549	2449.795915	448.6466277	445.9439372	1791.240323	4.247085116	1.029596392	1396.261407	0.386098647
TCGA-EE-A2MN	20747.13679	20712.27776	20674.51382	7550.506161	666.4713455	1564.921198	2456.316248	10597.76587	10751.10408	1425.900089	1435.237328	0	0	12996.39873	2609.446962	2579.567798	27959.01243	28056.3272	0.829976769	2.074941922	3.942389653	452.3373391	105.4070497	41184.27725	53417.92733	0	9.544732843	1.037470961	2.282436115	0	1.452459346	1.659953538	1.659953538	0	4.979860614	15.14707603	1.452459346	0	0.207494192	0.414988384	0.622482577	2383.69328	1450.384404	1466.568951	715.0249865	2.074941922	1.86744773	6.224825767	0.207494192
TCGA-EE-A2MP	33737.45419	33682.16646	33878.70423	29289.27165	491.7117999	1667.081172	5081.328066	12940.45126	13075.45618	2079.07578	1308.537491	1.28576115	1.28576115	55179.72553	1277.495543	1290.353155	32323.85164	32408.16084	2075.953217	2070.810173	43.16483862	914.3598581	264.866797	14638.3907	33479.9346	0.183680164	100.4730499	1.836801643	7.714566902	0.551040493	2.204161972	2.020481808	0.367360329	0.183680164	8.44928756	30.85826761	1.836801643	0.551040493	3.306242958	2.571522301	0.551040493	1500.483263	2315.472152	2333.289128	2016.257164	0.918400822	17.63329578	42.06275763	2309.778067
TCGA-EE-A2MR	29571.16638	29454.91262	29658.62664	26780.23624	636.5763375	878.801672	3130.333546	10925.2144	11230.18557	1889.213642	1224.683613	1.439675094	1.559648019	10946.32963	1869.178164	1911.408633	19968.65347	20173.08734	0.719837547	1.439675094	76.78267169	863.3251648	81.22166989	21809.51803	74080.52151	0.119972925	9.597833961	0.599864623	4.199052358	0.239945849	1.439675094	0.479891698	0.239945849	0.119972925	12.2372383	4.678944056	3.239268962	0.119972925	1.079756321	0.479891698	1.199729245	1053.722196	559.5537199	572.7507416	2590.935278	7.558294244	3.359241886	1.199729245	0.119972925
TCGA-EE-A3J7	13353.72773	13315.32206	13432.01623	41153.52928	544.3266137	1915.483138	2619.71031	2130.037929	2221.989983	737.8321399	857.480595	0	0	3750.462068	1733.425458	1755.951864	29180.92877	29115.56527	54.65423258	55.02351794	16.24855563	1234.151657	169.8712634	21826.24164	59775.48189	1.107856066	130.7270158	0.738570711	6.27785104	0	2.954282842	1.846426776	2.584997487	0.738570711	8.862848527	12.92498744	4.800709619	0	1.846426776	2.954282842	0.369285355	2175.829313	456.8059845	459.7602673	1785.494693	11.07856066	1.107856066	4.431424263	0.738570711
TCGA-EE-A3JI	37299.99081	36934.52644	37156.69942	37000.56685	284.9521421	1662.220829	2919.6384	21699.3706	21811.68006	3342.37856	776.3824816	0.203828428	0.611485283	9067.919097	8562.628425	8628.465007	18829.87399	18940.55283	186.0953546	184.0570703	32.2048916	1216.0404	451.0723108	1920.267619	70292.67928	0	36.28146015	2.038284278	7.337823402	0.203828428	2.038284278	1.83445585	1.426798995	0	0	5.911024407	7.54165183	0	1.222970567	0.611485283	0.611485283	831.2123287	146.9602965	141.0492721	882.1694356	8.968450824	1.019142139	3017.272217	0
TCGA-ER-A19C	20797.12349	20807.6747	20893.86577	20985.1269	643.6239164	662.6709091	3800.35463	7732.667922	7877.644312	1529.240559	2025.558598	1.233258516	1.37028724	10460.22467	2343.739295	2370.733953	27755.85318	27799.42832	0.959201068	0.274057448	20.55430859	357.0968546	162.9271528	15570.98499	29446.51358	2.603545755	33.29797992	0.274057448	3.014631927	0.274057448	1.781373411	4.247890443	1.918402135	2.192459583	6.029263854	12.19555643	3.699775547	0.274057448	0.959201068	0.822172344	0.411086172	1475.388271	479.4635051	511.3911978	2179.578883	0.548114896	9.592010677	5.344120234	93.31656102
TCGA-FS-A1YX	10329.9945	10331.4139	10526.0746	18960.35775	1152.350792	1028.660138	2685.70935	2673.137513	2796.01708	440.4198345	919.771809	0	0.202771563	11540.13518	2343.836495	2373.0356	22050.59637	22142.24912	600.8121407	596.1483947	42.17648507	666.9156701	80.09476732	28034.38519	126422.5946	0	30.61850599	0.608314688	2.027715628	0	4.460974382	2.027715628	0.405543126	2.636030317	33.2545363	6.285918448	5.880375322	0.608314688	0.405543126	0.608314688	0	1512.270316	2545.999743	2572.360046	1557.893917	1.216629377	2.83880188	814.5333679	0.202771563
TCGA-FS-A1Z4	16564.37325	16574.60204	16753.27594	14660.33317	554.499497	818.7982754	2905.306796	6964.982227	7042.193106	1732.955286	1759.682129	0.989883065	0.824902554	7480.546323	2576.335657	2644.637589	32508.08982	32425.76454	0.659922043	0.164980511	30.19143349	1287.012965	168.2801211	8274.927483	41226.31993	0.494941533	51.6388999	0.989883065	7.75408401	0.329961022	0.659922043	4.454473793	0.329961022	2.639688174	83.97508002	9.898830651	2.804668684	0.329961022	1.814785619	1.484824598	0.494941533	1291.467439	708.2613331	721.9547155	5360.546759	0.824902554	2.804668684	1.319844087	0
TCGA-FS-A1ZJ	13502.71197	13521.47032	13624.46756	5111.650394	1239.266924	447.7687637	3772.860002	2770.156716	2781.79384	555.1082114	311.5970373	2.431637972	1.04213056	2923.523596	4211.249591	4270.129968	46069.63933	46212.41122	835.4413319	828.146418	825.0200263	2190.558436	314.8971174	34145.58147	88713.62183	0.52106528	102.3024833	0.868442133	6.60016021	0.173688427	2.779014825	2.257949546	0.173688427	0.694753706	11.46343615	3.473768532	10.24761717	0.173688427	0.173688427	0.173688427	0.694753706	1462.803929	285.5437733	316.9813785	2322.040575	6.07909493	1.563195839	3325.785992	1.736884266
TCGA-FS-A1ZS	15725.1396	16461.78832	15651.02169	21185.21976	659.2688893	306.4386179	1239.164559	990.5342905	1048.161423	454.3120136	512.6640153	0.181217397	0	165288.75	365.6967066	378.0194896	15071.12602	15231.86585	77.7422632	73.57426307	1.993391364	895.0327224	58.89565394	32301.45731	82609.0376	0.54365219	10.8730438	0.54365219	0.54365219	0	1.812173967	0.906086984	0	0.906086984	26.27652253	5.980174092	2.537043554	0	0.362434793	0.362434793	0.906086984	1938.482493	7114.594995	6991.185948	1325.605257	5.980174092	4.711652315	0.54365219	0
TCGA-FS-A4F8	12427.49911	12403.66972	12495.65114	24372.21494	862.6236149	1580.36459	2752.770166	2927.201239	3032.050518	1191.469081	1485.047063	2.382938163	0.953175265	7664.958894	3170.260932	3254.140355	20198.73704	20470.86858	3.336113428	0.953175265	65.29250566	1051.352317	76.73060884	20825.44978	174609.3173	0.476587633	25.73573216	0	2.382938163	0	0.953175265	0	0	1.429762898	308.3521983	3.336113428	4.289288693	0	0.953175265	1.429762898	0.953175265	2900.988919	742.5235315	782.080305	12965.08996	0.476587633	5.242463958	3.336113428	0
TCGA-W3-A824	11935.27763	11811.69952	11916.77791	16601.64633	120.618157	3844.981249	3015.453924	3594.86507	3727.323047	2671.359182	1255.760812	0	0.739988693	1679.034344	478.7726844	475.8127296	28783.34019	29037.15631	0	0	77.69881276	1242.441016	153.9176481	22527.47578	69736.53443	0	77.69881276	0.739988693	11.09983039	0	5.179920851	4.439932158	1.479977386	0	5.179920851	17.75972863	5.179920851	0	4.439932158	2.959954772	0.739988693	2851.176434	184.2571846	198.3169697	1731.573542	4.439932158	4.439932158	0.739988693	0.739988693
TCGA-W3-AA21	20616.53318	20701.07782	20762.87946	14178.77979	195.293187	1776.920795	4231.18758	10069.71225	10094.92732	1662.711362	1043.706121	0	0	32480.47068	2006.328488	2079.996045	30864.23415	30559.67566	509.2455256	483.5360427	167.6060516	1494.610897	173.0445961	11518.34273	47794.42302	0	16.31563334	0.988826263	2.472065658	0	0.988826263	1.483239395	0.494413132	0.988826263	1.483239395	34.60891921	5.932957579	0.494413132	0.494413132	0.988826263	0.988826263	1597.448828	1703.747652	1678.038169	1021.45753	0.988826263	4.944131316	213.5864729	0
TCGA-XV-A9W2	29240.89614	28997.64902	29489.69966	37043.32515	2928.226049	663.6818476	3149.864918	7911.705002	8154.334738	1365.64116	1187.218784	2.469513852	1.234756926	4184.591221	1327.981074	1339.711264	16951.36046	17126.69594	12.34756926	15.43446157	5.556406166	1111.898612	123.4756926	10470.12135	20469.18294	0	50.00765549	0.617378463	1.234756926	0	0.617378463	1.852135389	2.469513852	2.469513852	46.92076318	11.73019079	32.10368007	0	0	0.617378463	1.234756926	1081.647067	519.8326657	588.9790536	2541.129753	1.234756926	0	1.234756926	0.617378463
TCGA-D3-A2JF	30842.83309	30730.95659	30848.3896	23415.11265	1629.963462	856.2823215	1066.517255	10580.82978	10700.41904	1989.892302	1532.849022	0.165865825	0.082932912	19824.86393	2766.724894	2804.127637	41170.05402	41175.61053	0.414664562	0.248798737	41.96405372	511.6960701	132.1121296	2107.657038	10084.39336	0.414664562	31.68037257	0.165865825	1.409859512	0.165865825	1.65865825	0.497597475	0.082932912	0.33173165	8.376224162	6.137035525	1.078127862	0.082932912	0.248798737	0.248798737	0.6634633	526.043464	965.6708331	968.4076192	1437.807904	0.33173165	4.478377275	1719.116343	347.1571717
TCGA-EE-A17X	35330.67987	35256.26017	35422.65926	71876.8814	191.7631057	2125.560238	3687.258902	18186.27779	18339.57678	1754.019221	3631.792539	0	0	1400.316632	2898.18717	2901.25315	14300.00892	14546.40221	1.393627221	0.557450889	337.536513	1743.427654	374.8857226	10006.52218	69095.20146	0.278725444	183.4013423	6.689410663	2.787254443	0	1.672352666	0	0	0.278725444	2.787254443	15.60862488	6.689410663	0.278725444	2.229803554	1.393627221	0.557450889	858.195643	93.65174928	93.65174928	855.687114	0.278725444	5.017057997	42.92371842	0.278725444
TCGA-EE-A29H	21909.46126	21979.09728	21852.76873	13174.92906	200.3653691	1234.809833	2100.729936	9678.631033	9790.721737	2660.665715	1757.468334	1.035479944	0	9658.439174	3014.282116	3036.544935	32556.26604	32728.67345	338.0842016	323.8463524	426.0999968	626.9831059	107.1721742	8132.141738	44074.68606	0	15.53219915	0.517739972	1.29434993	0	1.29434993	0.258869986	0.517739972	3.624179803	4.400789761	26.92247854	1.812089901	0.258869986	4.400789761	3.365309817	1.035479944	1553.996525	291.4876041	278.2852349	3695.110179	1.035479944	8.801579521	11.64914937	0.517739972
TCGA-EE-A2A6	17402.28219	17433.7333	17481.21046	34695.18662	508.2259688	1085.764585	2998.072467	5037.386761	5185.026705	987.8053813	1609.014971	0.600976707	0.600976707	3645.925358	3501.490623	3549.769085	24706.95374	24846.38034	0.600976707	0.600976707	31.65143992	1198.347554	190.3092907	18924.95684	67281.74629	0	36.85990472	0.400651138	3.205209106	0	5.008139228	0.801302276	0.400651138	0.400651138	16.62702224	11.21823187	3.405534675	0	0.801302276	1.001627846	0	1984.425088	335.1446771	324.3270964	757.831628	1.402278984	0.600976707	3.605860244	0.600976707
TCGA-EE-A2GI	25985.29709	25915.89159	26102.61081	52605.07102	2253.529086	2083.393475	4777.309683	5229.366758	5358.964642	1579.128721	1174.979869	0.614207982	0	8589.698627	1286.765722	1264.040027	16970.56654	17122.27591	1183.578781	1205.07606	85.98911746	3285.398495	149.8667476	12669.26804	78192.36134	0	63.87763012	5.527871837	6.142079819	1.228415964	4.913663855	1.228415964	2.456831928	0	9.82732771	6.756287801	14.74099157	0	1.842623946	1.842623946	0	2099.362882	853.7490948	845.1501831	835.3228554	3.071039909	21.49727937	17.81203147	1282.466266
TCGA-EE-A2GJ	16412.56736	16445.15025	16559.7216	14320.88761	2421.93565	809.4368544	5117.461311	4685.029721	4706.456512	779.51018	603.1375905	0.708323653	0.885404566	38667.91946	7110.50699	7109.267423	11308.21004	11369.65711	1100.557876	1095.422529	7.437398356	997.6738651	128.3836621	30459.33372	43455.12486	0.177080913	50.64514118	0.53124274	7.260317442	0.177080913	7.437398356	3.187456438	1.416647306	0.354161826	0.885404566	3.718699178	3.718699178	0	0.354161826	0.885404566	0	1070.099959	871.7693358	876.5505205	511.2325965	0.885404566	0.177080913	5311.01075	0.885404566
TCGA-EE-A2GU	16520.51759	16654.93009	16596.09634	9559.127016	77.38901239	3300.120926	1053.124163	9360.902528	9372.669278	1040.452278	1145.900464	0	0.905134648	876.6229064	3751.783115	3760.381894	27605.70162	27900.32295	748.5463538	757.1451329	27.15403943	1415.630589	346.6665701	38497.18684	42849.5268	0	109.5212924	5.430807887	4.978240563	0.905134648	3.167971267	2.26283662	0.452567324	1.357701972	7.693644507	17.65012563	17.65012563	0	1.810269296	0	1.357701972	815.5263177	104.5430518	99.56481126	1272.619315	13.12445239	11.76675042	15.38728901	0.905134648
TCGA-EE-A2MU	34034.58088	34129.95028	34206.04642	44455.43242	5505.506004	1781.447229	2692.939441	13674.04467	13719.23714	1881.136498	2242.01165	0.664595124	0.996892685	3786.530717	186.4189322	184.4251468	36087.84751	35884.8137	346.586357	341.9341911	21.26704396	976.2902367	152.8568784	19901.30098	39735.81015	0	104.3414344	1.329190247	4.652165866	0.664595124	2.658380495	3.322975618	0	5.981356113	24.25772201	6.313653675	15.61798541	0	0.996892685	0.664595124	0.332297562	1661.487809	928.1070902	953.0294073	2213.766357	8.307439046	0.332297562	16.94717565	0
TCGA-EE-A3AE	34096.94814	33959.61239	33987.7958	55945.63373	2264.48281	1933.600188	1831.299067	9658.658373	9755.821082	1995.105429	1240.537341	0	0	11686.46279	7222.739437	7273.189305	14741.01545	14770.44454	717.6649434	736.3500797	180.3115653	903.1149212	230.2943049	922.7343143	25537.2872	0.778547346	67.26649068	0.467128408	2.491351507	0.311418938	0.934256815	0.934256815	0.622837877	0.155709469	0.311418938	9.49827762	3.892736729	0.778547346	1.401385223	1.557094692	0	1478.46141	331.0383315	385.6923551	798.166739	2.024223099	23.82354878	4.048446199	807.1978882
TCGA-FR-A8YE	22556.4163	22696.44331	22663.33071	23024.48256	1081.77185	854.4734844	3037.940868	8733.308302	8810.196885	1340.218509	1486.419063	0.841845797	1.683691595	43877.56419	5477.048758	5455.721998	25212.15917	25040.14201	1.964306861	1.403076329	15.15322435	814.0648861	127.6799459	17861.16167	71154.7711	0	26.37783499	1.403076329	0.841845797	0	1.403076329	0.280615266	0	0.841845797	87.27134767	10.38276483	8.418457974	0.280615266	0.841845797	1.122461063	0	1345.830815	854.7540996	842.6876432	2799.979122	1.122461063	5.051074785	1558.817802	414.1881323
TCGA-FS-A1Z0	7097.753882	7097.943911	7437.714839	6181.246507	859.8788872	305.7558297	2649.567144	996.8894238	1027.674038	459.8689298	414.2620937	1.330199384	0.760113933	819.2127918	2255.448069	2241.385961	51904.56998	51846.23123	1.330199384	3.230484217	259.9589652	2132.309612	160.5740684	47796.15417	107893.2321	0.190028483	132.8299099	0.950142417	31.54472824	0.760113933	6.841025401	14.63219322	0	0.57008545	0.950142417	11.97179445	7.221082368	0	0.760113933	0.950142417	0	1556.523307	422.0532616	463.4794709	2349.512168	0.760113933	2.850427251	1.330199384	0.190028483
TCGA-GN-A9SD	23355.79897	23515.93089	23895.7787	20679.73393	2333.457218	949.9919189	3367.611495	6631.695842	6646.219434	1671.330354	1279.938152	1.117199434	2.234398869	10141.93646	529.9249316	534.7661292	27644.7276	27754.58555	555.2481188	534.7661292	144.4911268	1026.33388	228.2810844	20036.22705	59757.50814	0.372399811	137.7879302	1.117199434	20.48198963	0.372399811	1.861999057	7.075596417	0.372399811	1.117199434	109.4855446	17.13039133	4.841197548	0	1.861999057	1.117199434	1.117199434	2340.532815	1669.840754	1724.955926	5791.934267	1.861999057	0.372399811	5769.590278	0.744799623
TCGA-WE-AAA0	27084.37526	27287.33813	27232.95573	51670.07366	573.9284969	2004.379725	1105.127969	5495.535302	5376.088255	2983.262847	2401.565436	0	0	8396.253441	4113.639785	4370.98505	25258.68055	25579.14824	769.1224526	756.4979679	13.59559891	482.6437613	250.5474656	813.7937062	40443.99342	0.971114208	34.96011148	0	2.913342624	0	2.913342624	7.768913663	0	0.971114208	19.42228416	5.826685247	1.942228416	0	2.913342624	1.942228416	0	781.7469373	521.4883296	505.9505023	2915.284852	2.913342624	12.6244847	1554.753847	0
TCGA-YD-A89C	6386.00027	6400.852762	6542.141851	1508.670428	78.45162391	68.93079577	1547.705823	315.7106613	308.2844153	70.07329514	49.69872291	1.523332503	2.475415318	1273.315556	1022.727359	1021.01361	24191.85307	24115.30561	104.9195262	98.06452989	165.8528263	1701.752823	96.35078082	95939.86188	199173.4398	0.380833126	62.64704919	0.190416563	5.141247198	0.380833126	0.571249689	0.571249689	0.380833126	0	0.190416563	15.61415816	9.711244707	0.380833126	0.380833126	1.713749066	0.761666252	1685.376998	340.2743979	349.9856426	549.5422005	14.85249191	0.380833126	106.6332752	27.80081818
TCGA-Z2-AA3S	16231.392	16239.5262	16814.61423	1813.113471	1585.762545	108.5915874	4390.841865	1249.413321	1268.121984	212.7093642	170.8182274	0	0	3952.408415	2576.508264	2566.340512	35499.68805	35612.34674	1651.649575	1660.597197	870.3595398	746.3129699	126.8935404	62390.95086	100428.103	0	91.91647477	1.220130196	7.727491241	0	6.10065098	4.473810719	0	0	0	1.220130196	11.38788183	0	2.440260392	0.813420131	0.406710065	3321.194394	387.1879822	450.6347524	1226.230847	5.287230849	1.220130196	408.7436157	332.6888334
TCGA-Z2-AA3V	31814.35845	31727.82521	31865.4991	20534.35329	985.7970223	1358.230877	2917.939704	19711.06991	19917.09369	2066.244846	2199.535253	2.272918035	3.409377053	1836.19307	1851.778794	1883.761998	37332.67873	37408.49678	88.15674952	83.12385958	11.0398876	765.4863241	199.0426794	10996.86451	43719.09136	0.324702576	55.199438	0.487053865	10.22813116	0.162351288	4.545836071	4.383484783	0.811756441	1.136459018	10.71518502	12.17634662	10.06577987	2.110566747	1.623512882	2.110566747	0.162351288	933.84461	152.7725622	153.9090213	2232.330213	1.461161594	1.461161594	0.487053865	0.162351288
TCGA-D3-A1Q7	11250.77905	11117.4512	11311.25587	16673.64968	2276.681953	602.3281657	1830.687226	2038.434672	2051.331745	525.2942973	966.2347658	0.34856954	0.52285431	2597.191645	1457.369248	1473.054877	31136.49704	31245.42502	1.394278161	1.219993391	110.1479747	1545.905911	174.6333397	23933.83035	119195.9686	1.219993391	123.3936173	0.52285431	3.834264944	0.17428477	5.228543105	3.311410633	0.52285431	3.485695403	48.79973564	5.577112645	4.879973564	0.17428477	1.045708621	0.52285431	0.34856954	1268.793127	730.4274717	761.4501608	7830.091869	2.091417242	2.439986782	1.568562931	0.34856954
TCGA-D3-A1QA	8938.73806	8966.593941	9065.589458	6202.004852	672.3981214	724.681468	3997.961807	4771.069653	4772.355309	1116.378015	2235.327343	0.428552021	0.428552021	5544.606051	1845.773556	1930.198304	27560.60904	27733.74406	760.2512858	772.6792944	7.713936383	1042.667068	94.7099967	36695.19537	76832.52058	0.428552021	30.42719351	0.857104043	4.285520213	1.285656064	1.714208085	5.571176277	1.714208085	0.857104043	5.142624255	14.1422167	4.285520213	0.857104043	2.571312128	0.857104043	0	3091.574282	161.13556	161.564112	1706.922701	2.571312128	0.428552021	86.99606032	0.428552021
TCGA-D3-A2J8	14483.61732	14597.30348	14528.48814	20816.03727	986.7556625	848.3201209	1483.352925	3962.314948	4054.873595	1326.003225	1674.707867	0	0.60364335	18962.65098	1237.468867	1269.461965	24625.22803	24674.12314	1.2072867	0.20121445	10.8655803	1077.704594	150.3071941	15831.95535	53563.689	0.8048578	44.87082234	0.8048578	2.012144499	0.20121445	7.847363547	1.2072867	0	4.627932348	3.823074549	11.87165255	6.237647948	1.609715599	0.60364335	1.00607225	3.018216749	1141.690789	2088.60599	2039.509665	6703.258185	1.40850115	35.61495764	1.40850115	0.4024289
TCGA-D3-A2JH	4793.527448	4736.031655	4893.776523	13919.14175	909.612928	973.0057253	478.3944816	1102.739822	1017.233258	948.6805821	1162.446991	0.737125549	0	4024.7055	1154.33861	1213.308654	15016.72169	15161.1983	262.4166956	263.8909467	165.8532486	1135.910472	101.7233258	12454.47328	103621.4241	0	55.28441621	2.948502198	5.159878846	0.737125549	5.897004395	5.897004395	0	4.422753297	96.56344698	16.21676209	12.53113434	0	1.474251099	2.211376648	1.474251099	1836.179744	872.7566505	877.9165294	12566.51637	3.685627747	5.159878846	811.5752299	0.737125549
TCGA-D3-A3C6	15068.15676	15296.35881	15263.49276	23498.61032	2383.719272	1886.387624	5442.742989	4094.614556	4182.050668	495.4713055	1284.876777	0	0	15925.7748	430.3593066	480.5885629	25342.83018	25683.27291	1365.491633	1390.916318	56.43039899	3310.169998	200.917025	42206.21776	64935.88639	1.860342824	522.1362193	3.720685648	16.12297114	0	3.720685648	1.240228549	1.860342824	2.480457099	76.27405578	10.54194267	5.581028472	0	0.620114275	0.620114275	0	1969.482936	1793.370482	1768.565911	1661.906256	2.480457099	8.061485571	2119.550591	455.7839919
TCGA-D3-A5GL	12682.8434	12844.41614	12896.62921	25825.73743	687.8147431	925.8570242	3034.525176	4335.740753	4469.356887	840.3426987	3849.789154	10.27816412	12.33379695	6471.954385	1084.963005	1108.808346	38263.5494	38310.0067	13.15605008	19.73407512	61.25785817	591.2000003	117.9933241	21475.60724	47099.48153	0	138.9607789	0.411126565	6.578025038	0.411126565	6.578025038	2.055632825	0.411126565	9.867037558	0.411126565	7.400278168	11.92267038	0.411126565	5.344645344	6.166898474	2.055632825	2128.813353	623.2678724	603.1226707	2320.398332	0.411126565	1.233379695	3.700139084	2.466759389
TCGA-D3-A5GU	10340.15096	10264.42179	10455.52659	5459.850952	2882.386128	943.941922	3682.442613	7010.962689	7155.739058	1145.29244	2046.915116	1.113664372	1.336397247	2348.940894	1775.849208	1842.446338	63088.19576	63001.55267	1137.942256	1169.793057	390.6734618	637.016021	101.5661908	43624.23806	70719.24677	0	97.55699901	1.336397247	2.00459587	0	1.781862996	2.00459587	3.563725991	0.222732874	1.559130121	13.14123959	2.895527368	0	1.113664372	1.113664372	0.890931498	1774.290078	688.0218492	698.7130272	1641.095819	1.336397247	1.336397247	1743.998407	1127.251078
TCGA-DA-A95X	13545.37827	13613.54064	13658.03553	20993.77427	411.3409882	1094.621444	1529.156573	3539.236558	3610.475705	593.1073167	780.5538429	0.236674907	0.236674907	46507.56591	2953.466163	2950.862739	22025.91354	22187.5625	318.5644247	310.9908277	25.56088994	1153.316821	112.1839059	8391.308824	26442.2673	0.473349814	55.85527803	0.710024721	12.07042025	0.710024721	1.420049441	1.183374534	0.473349814	2.130074162	0	3.78679851	1.656724348	0	2.366749069	0.946699628	0	835.4624213	650.1459692	646.3591707	1483.241642	1.893399255	9.703671183	594.5273661	0
TCGA-EE-A184	29767.59529	29691.63524	29946.90762	19673.84583	906.469484	3615.775833	579.7053022	15290.89297	15404.93018	1785.158184	2162.821424	0.194271214	0.582813642	6572.777979	5458.632568	5495.932641	29607.12727	29789.15939	463.5311163	457.3144375	21.95264717	1395.061587	262.2661387	49541.49079	26357.55267	0.388542428	51.67614289	0.971356069	22.92400324	0.777084856	2.719796994	4.079695492	11.07345919	0.777084856	8.936475839	8.353662197	6.605221272	1.165627283	0.388542428	0.971356069	2.331254567	108.7918798	295.6807875	282.470345	1205.452882	2.914068208	0	4.079695492	695.6852169
TCGA-EE-A29C	20922.62642	20964.59983	20994.47415	19994.73017	4712.374569	721.3153542	3017.305892	9578.601864	9735.740765	1013.336791	1743.315697	10.00789578	13.14469894	4017.946099	2098.820054	2147.66456	18547.46894	18536.86356	0.746857894	0.298743158	62.28794837	928.0456193	91.56477782	13428.35557	47180.05877	0.896229473	32.56300419	1.045601052	0.746857894	0	4.033032628	0.597486315	1.045601052	12.09909789	59.00177364	7.020464205	7.319207363	0.597486315	1.493715788	1.792458946	0	922.3694993	693.6816121	715.7886058	5140.025399	1.045601052	2.987431577	1.941830525	0.149371579
TCGA-EE-A29M	18062.38341	17894.86214	17943.35514	7191.449109	1796.445274	443.0496934	1495.095909	1983.174818	2058.748326	818.0832291	615.924094	0.314889619	0.629779237	2967.834655	2020.961572	2007.736208	35179.1533	35257.8757	0.314889619	1.574448093	424.7860955	1350.246685	184.2104269	4571.882372	40121.66075	1.574448093	262.9328315	0.629779237	22.98694216	0.314889619	1.259558474	0.944668856	0.944668856	1.889337712	72.42461228	29.59962415	17.63381864	0	2.20422733	2.834006567	0.629779237	1321.27684	699.3698429	773.9986825	2673.097972	0	11.65091589	2.834006567	0.314889619
TCGA-EE-A29X	20023.07188	19940.75629	20203.38223	22166.41312	477.8224155	882.3447557	1845.437188	14028.14488	14435.80305	1264.132313	1351.935612	0.391979012	1.175937036	3427.072501	1153.594232	1169.665371	83088.57511	82972.54932	4.311769131	5.095727154	49.78133451	1568.308027	187.3659677	10779.81481	23833.89184	2.743853083	44.68560735	0	5.095727154	0	1.175937036	0.391979012	2.351874071	2.743853083	23.91071972	12.15134937	3.919790119	0	0.783958024	0.391979012	1.175937036	746.7200176	110.5380813	114.8498505	375.9078724	6.27166419	46.64550241	2.351874071	10.19145431
TCGA-EE-A2A1	18083.24331	18125.5752	18200.20476	33545.67219	3686.010251	1023.491064	2406.019281	2614.229473	2650.917113	840.0528678	1842.848341	3.762834794	3.135695662	19160.98191	1807.728549	1810.550675	27806.40842	27775.6786	1.254278265	1.254278265	52.05254799	902.7667811	118.8428656	5302.774934	68798.73067	0.313569566	37.00120881	0.627139132	4.07640436	0.313569566	4.703543493	0.940708699	0	3.135695662	178.4210832	15.99204788	9.09351742	0.313569566	0	0.313569566	0	3661.238255	3095.872327	3113.118653	8211.759799	1.254278265	3.135695662	3.762834794	0.627139132
TCGA-EE-A2A5	19381.11943	19301.0983	19978.80458	21462.25097	3177.857598	740.2682658	3819.772612	1901.011234	1974.921667	535.7051404	657.0462831	1.163943814	0.872957861	3316.948884	1931.56476	1964.446172	31611.25906	31699.42781	2.618873582	0.872957861	29.97155321	1092.652255	81.47606699	23762.78592	87633.03878	0	104.4639573	0.581971907	10.18450837	0	5.528733117	6.401690978	0.290985954	1.454929768	19.78704484	14.84028363	20.07803079	0	0.581971907	1.163943814	0.581971907	3063.791105	1141.537896	1169.472547	1889.662782	4.364789303	1.163943814	1.454929768	0.290985954
TCGA-EE-A2GS	8646.426638	8642.687256	8988.661381	7098.485079	4074.950872	790.3102533	6676.747824	1318.701186	1347.965914	967.3618611	849.4900377	0.325163651	0.162581825	5759.298583	1127.342377	1153.843215	38768.12401	38738.20896	40.15771087	42.43385643	40.48287452	804.7800357	99.01233167	38413.20789	116492.3166	0.325163651	128.6022239	0.325163651	46.17323841	1.625818254	1.138072778	9.429745873	0.487745476	0.650327302	1.625818254	3.90196381	8.616836746	0	3.089054683	4.22712746	0.162581825	6501.484616	1966.427178	1965.614269	2600.821461	1.788400079	18.85949175	7858.067367	1.300654603
TCGA-EE-A2MT	29813.8075	29706.4987	29939.15731	37169.1468	131.4415743	1989.898914	4482.368554	10432.8528	10517.90323	1397.826083	2678.97141	11.71493532	10.7777405	15899.74452	2313.465428	2265.668492	13355.49487	13398.84013	0.234298706	0.234298706	23.42987065	1245.766222	272.7236943	5856.06187	44437.56127	0	172.2095493	1.874389652	5.388870249	0.937194826	1.405792239	3.045883184	0.234298706	0.937194826	3.98307801	7.028961195	2.108688358	0.234298706	0.937194826	0.234298706	0	1533.719333	265.2261357	287.7188116	1923.123783	3.514480597	5.154571543	1.171493532	0.234298706
TCGA-EE-A3J3	14787.19155	14725.4553	14794.90858	26811.68631	3148.54829	1479.400069	5301.145752	3879.396437	3824.015398	1141.212572	1498.919616	0.453942948	0.453942948	4924.827048	3376.881594	3342.381929	15692.35378	15685.0907	396.7461369	401.2855664	29.50629165	2722.749805	318.2140069	27437.21969	44703.39368	0.453942948	105.768707	1.361828845	4.993372433	0.907885897	5.447315381	1.361828845	2.269714742	4.539429485	118.9330525	7.717030124	5.447315381	0	0	0	0	2083.14419	573.7838868	612.3690375	1825.304596	1.361828845	5.447315381	857.9521726	399.4697946
TCGA-EE-A3JA	16736.20427	16759.6921	16946.16507	15942.31552	514.8941454	2205.60963	3171.674409	5627.889003	5665.265294	1158.665009	965.2478109	0	0	2524.839915	9625.926646	9830.577155	22179.86696	22201.72086	463.8336392	469.3481738	26.34722125	1164.588027	222.6238074	20254.88588	6736.514716	0	63.51926983	1.021210126	6.535744805	0.816968101	1.225452151	1.429694176	0.204242025	0	4.084840503	4.289082528	4.493324554	0	0.816968101	0.816968101	0.204242025	2033.637845	432.3803673	446.473067	456.0724422	2.859388352	12.05027948	591.4849049	0
TCGA-EE-A3JH	32067.62993	32249.93868	32118.28392	20314.07759	2547.302732	1224.594568	2967.365821	25572.28177	25750.0271	3015.509934	1845.448271	0.228171151	1.140855756	8605.703138	2622.827383	2648.382552	17280.99848	17461.25369	362.7921304	371.234463	57.4991301	791.0693811	303.9239734	18735.58957	42121.99171	0.684513454	34.45384383	1.825369209	0.228171151	0	0.228171151	0.228171151	0.456342302	0.912684605	41.98349182	7.985990291	4.335251872	0.228171151	0.228171151	0.456342302	0.684513454	402.4939107	310.5409368	339.0623307	987.0684	2.966224965	2.966224965	0.228171151	0.228171151
TCGA-ER-A19D	7880.59611	7793.535813	8003.573333	6277.52098	2699.670606	201.2950638	2899.945717	997.3685934	1021.701764	301.9790226	419.9293333	1.894198936	2.841298403	4933.004005	678.851757	683.8786696	30016.64199	30048.3334	0.437122831	0.509976637	88.08025051	1002.759775	116.1289655	157088.1762	226893.2682	0.218561416	89.391619	0.072853805	13.69651538	0.582830442	5.02691256	2.914152209	0	4.298374508	12.09373167	1.967052741	0.728538052	0.801391857	1.748491325	2.695590793	0.218561416	1880.866689	1032.556981	1084.137475	2090.467087	0.874245663	2.331321767	1333.734612	0
TCGA-ER-A19E	9389.937908	9311.007594	9530.489257	7624.910684	807.6509785	289.2380594	2533.732324	1685.404539	1697.694127	299.7967198	265.6974393	1.384742355	0.692371177	8017.658235	1035.441096	1012.073569	12580.55739	12572.07584	211.8655803	222.5973335	153.187123	2220.953644	99.52835675	69362.26383	205540.5965	0	61.62103479	0.519278383	6.75061898	0.692371177	2.76948471	0.865463972	0.346185589	3.115670298	1.21164956	10.55866046	1.904020738	0.173092794	0.519278383	0.346185589	0.865463972	1163.529764	753.6460266	783.9372656	2251.764162	9.866289278	2.077113532	3.98113427	887.4467567
TCGA-ER-A19M	13703.84478	13698.89491	13775.5001	32298.40105	1386.90763	1111.836045	1497.926238	3465.383408	3492.254154	664.4616941	1249.7254	0.707124896	0.942833195	5330.071759	15002.59751	15172.07177	20976.15292	21225.76801	579.8424149	585.2637057	115.7327747	1311.009558	298.6424145	14783.6245	34910.28471	0.471416597	78.01944688	0	2.357082987	0.471416597	8.956915351	1.649958091	0.235708299	6.128415767	5.656999169	7.542665559	7.542665559	0.235708299	1.88566639	2.592791286	0.707124896	1005.060186	630.7554074	639.0051978	2663.503776	2.828499585	32.05632863	2374.289693	0
TCGA-ER-A2NC	14202.68584	14218.1141	14323.16867	9649.308071	3292.295588	350.1028068	3925.566292	5457.426288	5545.580988	532.1562663	667.1654029	0.807016639	0.807016639	9203.550057	2505.881608	2545.045651	26268.34414	26278.2657	519.2914717	518.6268697	8.972126167	796.3830084	104.7697484	45853.21383	97639.47158	0.189886268	120.7201949	0.094943134	4.082554764	0.142414701	6.788434084	0.901959773	0.47471567	3.085651857	8.9246546	2.515993052	1.708976413	0.332300969	0.332300969	0.522187237	1.091846042	1100.011151	1407.959206	1432.359592	1538.363601	2.088748949	0.759545072	1.614033279	0
TCGA-FR-A3YN	16997.16121	17021.08247	17198.98861	26593.24367	2859.962241	1157.631775	133.0701386	4661.507083	4731.963669	525.87541	993.0587845	0	0	4091.187816	21660.75977	21747.68673	21268.08522	21391.613	1136.978453	1140.507818	32.81002434	583.2602733	126.6649944	22834.60048	128865.6189	0.130717228	36.07795505	0.130717228	4.18295131	0.392151685	0.522868914	1.960758427	6.928013107	0	5.490123594	11.11096442	3.006496254	1.307172284	0.130717228	0.653586142	0.392151685	50.19541572	323.3944232	346.5313726	369.4068876	2.745061797	0.915020599	6.66657865	0
TCGA-FR-A7UA	11073.23061	10944.0824	11024.52073	12050.10951	568.8777824	1041.676442	685.9602483	4279.766318	4288.257031	904.0375129	832.0898907	0	0	9833.139611	3136.648197	3238.089876	19190.79928	18997.74728	186.7956898	205.117755	32.62221376	532.6805316	98.76040057	9955.584633	39740.11268	0	19.21582454	0.446879641	0.446879641	0	8.04383353	2.234398203	0.446879641	2.681277843	2.681277843	3.575037125	9.384472452	0	0	0	1.787518562	542.065004	385.2102502	437.4951681	1099.323916	0.893759281	0.446879641	209.1396718	119.7637437
TCGA-FS-A1YW	11173.54038	11115.9247	11249.23412	6886.569551	1556.403736	1169.351215	4949.226019	4214.918716	4262.259817	1598.542518	934.7266357	0.910405795	0.780347824	15610.98829	6684.849638	6703.96816	20322.46833	20487.90207	371.8357383	377.5582891	6.632956508	506.3156801	169.9857678	3544.209761	118024.4871	0	52.15324627	1.560695649	3.641623181	0.130057971	0.260115941	1.040463766	0.390173912	0.130057971	26.01159415	4.682086947	2.210985503	0	0.390173912	0.130057971	0.390173912	3938.545528	1802.603474	1825.233561	1978.701967	0.520231883	7.413304332	191.185217	0
TCGA-FS-A4F5	9631.189022	9707.151248	9742.874025	8953.688089	2067.814969	482.4627857	1633.803765	1736.044815	1807.490368	519.417382	963.2831449	0.410606626	0.410606626	17182.65548	1865.385902	1940.526915	26147.84056	26397.48939	2031.681586	2072.331642	85.81678486	644.2417964	64.87584693	13270.80616	62008.17025	0	47.219762	0.410606626	3.284853009	0	1.231819878	2.463639757	1.231819878	0.821213252	2.053033131	23.40457769	2.053033131	0	0.821213252	0.410606626	0	1283.145707	617.9629723	623.3008585	907.8512504	2.053033131	0	4032.567675	0.410606626
TCGA-GN-A4U5	12215.5555	12117.64229	12161.96786	18459.72812	1257.435009	660.0320908	1852.191624	4715.932597	4676.238051	773.3820724	1087.851087	0.220525256	0.441050512	5365.379475	3086.250956	3150.423805	29399.76554	29221.36061	622.3222721	634.0101106	162.9681641	689.5824751	102.9852945	16432.21892	66963.8171	0.220525256	35.06351568	0.441050512	2.205252559	0	5.072080885	1.102626279	0	1.543676791	3.307878838	2.425777815	7.4978587	0	0.882101024	0	0.220525256	1086.968986	553.7389175	547.3436851	1315.653677	1.323151535	3.74892935	1181.574321	240.3725289
TCGA-GN-A8LK	16688.44373	16705.82863	16697.34819	4205.449657	1087.616291	948.1130705	4420.640795	18050.19021	18346.15752	982.6708591	568.4014182	1.272065837	1.48407681	435.6825492	2724.341001	2689.783212	33250.52891	33139.01114	15.47680102	15.47680102	45.79437013	1506.761984	187.205689	13534.99252	21554.51958	0.212010973	62.11921504	0.424021946	1.48407681	0.212010973	1.060054864	0.212010973	1.060054864	0.212010973	0.212010973	3.816197511	5.724296267	2.120109728	2.120109728	1.48407681	1.48407681	1087.616291	46.64241402	67.20747839	1016.804626	0.212010973	0.848043891	113.8498924	0
TCGA-XV-A9W5	23814.21687	23934.76543	24208.76996	40772.61217	272.6613663	2134.95193	5030.803683	6447.165312	6479.401139	1748.457801	1631.26714	0.67157972	0.67157972	33326.80782	308.2550915	304.8971929	39236.70935	39271.6315	104.4306465	99.39379857	27.87055838	1459.342732	133.6443643	17543.67703	88031.00549	0.33578986	124.9138279	1.00736958	5.0368479	0	4.02947832	1.00736958	1.6789493	3.02210874	7.05158706	6.04421748	15.78212342	2.01473916	0	0.33578986	1.6789493	3554.335668	2306.876338	2340.455324	7875.951167	2.68631888	2.35052902	19.47581188	0
TCGA-D3-A8GJ	21565.73783	21387.67543	21857.67184	6517.809236	674.87068	395.3963063	4832.130847	4810.208196	4833.708016	766.1887739	589.2303951	1.104018406	0.157716915	6902.796226	1137.927543	1140.924164	25880.71491	25928.1877	583.0794354	581.6599831	2.523470643	692.6926914	105.5126162	52164.55426	83533.18695	0.946301491	49.20767753	0.31543383	8.674430334	0.31543383	6.150959692	3.469772134	0.788584576	0.630867661	12.77507013	7.885845759	9.305297995	0	0.788584576	0.788584576	0.157716915	922.9593876	701.0516879	699.7899526	981.63008	1.892602982	0.788584576	1.261735321	0.31543383
TCGA-D3-A8GQ	10042.53721	10091.50559	10287.88138	4146.241199	201.3981856	163.2279559	1047.672357	1992.636661	1999.4169	330.4738307	343.5320671	0.502239864	2.008959457	4815.726938	836.229374	833.7181746	27882.59942	28032.76914	204.1605048	206.9228241	107.4793309	2191.021408	85.88301678	31003.76906	23346.36897	17.82951518	23.10303375	2.511199321	1.506719593	0.251119932	1.004479728	0.753359796	2.008959457	0.502239864	1.255599661	3.264559118	2.260079389	0	1.004479728	1.255599661	1.506719593	1319.635243	667.2256596	671.7458184	2368.31208	2.511199321	0.753359796	2596.831218	0
TCGA-EB-A3XB	10620.76338	10618.19493	10698.98427	19258.68538	463.9549933	1170.978506	1304.771265	3269.866999	3296.485453	866.2672498	1334.425157	0.700485647	0.233495216	2619.349328	5981.913928	6025.811028	28122.16376	28421.27113	178.3903447	175.8218973	16.81165552	1019.206616	204.5418088	7979.465497	44353.58367	0.933980862	98.76847618	0.233495216	3.969418665	0	3.969418665	2.801942587	0.700485647	3.735923449	1.867961725	10.74077992	12.37524643	0	0.933980862	0.466990431	0	645.1472806	291.8690195	299.3408664	3505.697167	0.933980862	0.933980862	57.67331824	0
TCGA-EE-A181	11827.34451	11826.86001	11987.38955	14778.08407	114.8254516	1024.385147	1982.071403	4246.119231	4311.849131	862.7251229	1405.037171	0	0.322997051	788.7587982	1673.609219	1681.845644	23538.08709	23684.24325	544.4115293	563.6298538	177.0023839	1115.147318	117.8939236	37140.78489	100239.5508	0	46.18857828	0.645994102	3.714466085	0	2.260979356	0.484495576	0.322997051	0.322997051	14.21187024	9.689911526	2.745474932	0.322997051	2.099480831	1.614985254	0.322997051	1633.234588	63.63041902	71.38234824	1201.710528	0.484495576	3.229970509	1681.038151	0
TCGA-EE-A20B	29805.64422	29696.07605	30390.96261	21293.22422	3090.108716	273.0849263	4919.109333	3789.769484	3867.350429	444.0017159	596.5377892	1.4322636	0.7161318	22418.26728	2983.882499	2954.282385	9641.521131	9832.728321	640.4605396	632.8218004	11.2193982	784.8804525	107.1810594	85573.9307	132483.1894	0	140.3618328	1.4322636	8.116160397	0	11.2193982	0.7161318	0	1.4322636	37.00014299	6.445186198	6.683896798	0	0.2387106	0.4774212	0	1644.954744	1098.06876	1087.565493	690.5897656	2.864527199	2.148395399	2923.250007	1.4322636
TCGA-EE-A2GO	35329.40348	35515.66691	35696.02443	47734.09395	180.1303708	735.5134181	1602.092692	4084.16654	4150.494495	1329.966357	637.3843889	17.71774139	18.62634351	103439.5815	880.8897577	855.9031993	11503.13002	11541.97276	1.362903184	2.271505306	4.088709551	853.177393	110.8494589	23279.52213	83314.95307	0.454301061	51.79032098	3.180107429	1.362903184	0.454301061	1.362903184	0	0.227150531	0	3.63440849	8.177419102	2.725806367	1.817204245	0.227150531	0	0.227150531	1212.302382	7017.361342	7065.062954	2070.022785	1.590053714	0.908602122	7.041666449	0
TCGA-EE-A2GR	23088.51687	23183.52226	23270.55399	5594.799947	370.3513944	1756.242618	1197.407303	16569.78944	16987.47388	2099.619266	838.2529729	0	0.339304988	1108.000438	936.9907244	946.4912641	48546.57012	48532.65861	0.678609976	0.169652494	47.50269832	827.7345183	186.4480909	1368.247364	29898.53763	1.017914964	40.37729357	0.84826247	2.54478741	0.169652494	0.508957482	0	1.357219952	2.54478741	1.357219952	20.69760427	5.768184796	0.508957482	0.169652494	0	0	539.3252785	122.1497957	130.4627679	1400.142033	3.562702374	3.223397386	3.732354868	99.41636149
TCGA-EE-A2M7	30997.55213	31183.31991	31188.13255	75791.32984	7759.253939	731.0395344	1983.287637	4345.008951	4351.907063	611.5257198	599.012864	0.962527366	1.122948593	162944.0119	2739.513304	2724.914973	4362.334443	4379.018251	441.3187972	467.4674574	6.898112789	595.6440182	63.20596369	107800.4982	228649.3383	0.320842455	39.78446446	0.481263683	2.72716087	0	0.802106138	0.320842455	0	0	29.51750589	6.898112789	3.208424553	0	0.160421228	0.160421228	0	1227.543234	3696.425927	3740.862607	553.2928141	1.443791049	2.245897187	4.010530691	0
TCGA-EE-A2MD	8303.331986	8274.055767	8392.787099	5704.25435	1440.227314	243.6974129	1360.259864	1603.957277	1663.051867	433.4506822	770.127197	1.355380495	0.271076099	4037.136341	4585.523289	4569.800876	48190.28241	48334.22382	1394.686529	1419.354454	67.76902473	1244.239294	185.6871278	8277.579757	43104.62372	1.626456594	109.2436679	1.084304396	4.337217583	0.271076099	1.897532692	6.505826374	1.626456594	2.168608791	26.83653379	10.57196786	3.252913187	0	1.084304396	0.542152198	1.084304396	857.1426248	349.4170915	338.3029715	2288.153351	1.084304396	1.626456594	2145.296247	0.813228297
TCGA-EE-A2ML	26570.33493	26572.49244	26768.51751	39444.49701	594.2395137	1543.543301	5255.690968	9191.294884	9105.610971	1659.124119	1576.522361	0.308215515	0	14734.85914	2821.096612	2829.418431	47033.07122	46864.47733	1192.177614	1140.705622	3.698586185	524.5828072	144.8612922	3705.983357	14276.54267	0	222.8398176	1.232862062	2.157508608	0	2.773939638	1.541077577	2.773939638	0.616431031	4.315017215	11.09575855	1.849293092	0	3.082155154	1.541077577	0	1868.71067	307.9072999	326.7084463	1926.963402	2.465724123	4.315017215	8182.813718	0.616431031
TCGA-EE-A2MS	12987.74996	12809.04686	12864.79824	6603.718485	1771.267992	241.2574858	1865.182529	3310.238543	3418.754634	505.4128622	267.1420579	0.497780232	1.161487208	16513.19549	784.0038654	795.286884	14029.76991	14028.27657	0.995560464	1.65926744	284.564366	1100.75802	60.06548133	97119.08031	126883.3515	0.165926744	51.43729064	0.82963372	1.161487208	0	2.48890116	0.663706976	0.331853488	0	0.165926744	7.964483712	1.65926744	0	1.327413952	0.663706976	0	2249.634795	3779.313448	3876.878374	1520.386755	1.991120928	1.493340696	4.1481686	0.165926744
TCGA-EE-A3AH	24371.91006	24376.19121	24567.60016	16056.25489	2429.34683	2672.267703	3047.628097	10626.78695	10886.14192	1062.830607	844.3537331	0.55240676	0.55240676	36664.20339	674.7648577	669.9312986	21751.56859	21806.11876	856.3685802	861.7545461	4.557355772	1056.754132	104.8191828	57374.62334	127384.3084	0.13810169	83.41342081	0	2.209627041	0	0	0.41430507	0.41430507	0.69050845	8.009898024	2.485830421	1.657220281	0.27620338	0.41430507	1.104813521	0.55240676	1578.226114	2913.393254	2868.92451	1364.997105	4.557355772	25.13450759	969.4738643	0
TCGA-EE-A3J4	33469.66241	33334.87878	33651.06293	33781.03285	1167.449146	1684.03526	3244.687764	11159.67882	11157.652	1902.678622	983.2617485	0	0	35121.26853	6272.252283	6300.121077	18293.83692	18506.65317	1.520116076	1.013410717	149.9847862	2103.840649	392.9500057	4146.36995	77082.80604	0.253352679	53.71076802	1.520116076	5.067053587	0	3.040232152	1.773468755	1.266763397	0.253352679	4.560348228	9.120696456	5.827111625	0	1.520116076	1.520116076	0.253352679	920.4302841	901.1754804	909.5361188	476.8097425	4.05364287	2.026821435	2.026821435	0
TCGA-ER-A42L	23691.99217	23707.59894	23826.02676	29528.00543	6462.120078	1184.278293	4038.480782	4165.171018	4235.860498	1474.380572	828.0767596	2.754135564	2.754135564	8215.586388	2352.031772	2359.376133	26075.23748	26140.41868	100.0669255	94.55865437	11.01654226	369.0541656	76.19775061	18786.87673	89915.18181	0.918045188	95.47669955	0.918045188	10.09849707	0	3.672180752	1.836090376	0.918045188	0.918045188	43.14812384	5.508271128	11.01654226	0	2.754135564	0.918045188	0	3573.949917	1422.051996	1411.035454	3159.911537	3.672180752	1.836090376	603.1556885	65.18120835
TCGA-FS-A1ZB	26255.02423	26096.34989	26119.21206	30266.51846	4840.792207	1245.716065	3298.956614	10236.26419	10237.0807	1078.060156	998.5869002	0.816506051	2.177349469	6861.644683	2904.039854	2917.920457	21233.78419	21360.07046	1.905180785	0.544337367	12.51975945	1245.171728	146.1545831	19648.12944	66910.76569	0	43.54698938	1.633012102	2.449518153	0.272168684	4.899036305	0.816506051	0	6.80421709	42.73048333	7.348554458	14.15277155	0	0.544337367	1.360843418	0	968.3761763	569.9212235	611.0186947	1905.180785	4.082530254	33.47674809	1.633012102	0.272168684
TCGA-FS-A1ZK	6050.81539	6186.994027	6089.427016	2983.059461	1700.157062	724.902132	2833.179925	1454.37123	1464.7507	841.1521875	586.6476017	0.83035754	3.736608928	1386.281912	799.2191318	816.2414613	67811.56364	68116.30486	8.718754165	10.37946924	72.24110594	1203.188075	176.8661559	5992.275184	51678.96219	0.83035754	145.7277482	0	16.19197202	0	6.642860316	7.888396625	2.491072619	0.83035754	6.642860316	19.09822341	12.87054186	0	0.41517877	2.491072619	2.491072619	1257.576494	211.7411726	227.5179658	2410.943116	2.491072619	27.4017988	2.491072619	56.46431269
TCGA-FS-A1ZP	8929.303316	8885.67107	9116.421275	4225.175005	2201.354087	354.0649445	2721.364622	1016.130627	1066.48653	434.3196653	454.776751	4.291696297	3.862526668	3470.837852	5230.433334	5248.172345	26263.89383	26102.95522	1002.111085	977.3623034	15.02093704	684.0963898	132.470359	194124.725	30145.44702	0.143056543	33.76134421	0.143056543	8.726449138	0.143056543	1.001395803	3.433357038	0	1.144452346	20.60014223	3.576413581	12.73203235	0	0.143056543	1.001395803	1.287508889	3451.239106	2291.05054	2307.215929	2397.770721	1.287508889	2.718074322	3.576413581	573.5136819
TCGA-FS-A1ZR	30380.17381	30138.23974	30428.63817	29898.63195	8435.512356	1165.470889	7026.168815	11745.43417	11929.21102	1583.427516	1552.798041	3.101718934	5.815723001	4889.472184	4473.454132	4403.665456	13844.91018	13804.58783	0	0	30.24175961	1537.289447	244.6480809	14748.28582	19738.56387	0	86.84813015	0.387714867	3.489433801	0	5.815723001	0.775429733	0.387714867	0.775429733	36.44519747	12.7945906	4.264863534	0	0	0	0	1171.674327	976.6537493	1078.622759	1102.661081	1.550859467	10.85601627	1.1631446	0.387714867
TCGA-FS-A4F4	14644.07143	14654.02781	14680.13566	28531.01513	1830.204705	1467.128554	1928.662285	3979.677471	4086.763916	1227.954076	1586.82642	0.442505973	0.442505973	1474.872409	3024.528327	3123.428412	19860.9956	19889.31598	11.50515531	12.39016725	23.67406957	515.9619648	116.600324	18384.13191	120308.7453	0.442505973	67.9246669	0.221252987	3.097541813	0.442505973	2.433782853	0.442505973	2.876288826	2.876288826	7.080095572	17.70023893	12.16891427	0	1.106264933	1.770023893	0.885011947	1472.881132	251.7858988	253.9984287	2782.035054	2.876288826	1.106264933	11.28390232	0.221252987
TCGA-W3-A825	5019.342633	5014.703582	5119.303135	3366.846426	1626.318705	272.1576535	1663.541566	1892.070051	1950.279094	423.6999833	252.0550996	1.435896711	1.76725749	8766.701688	836.3546073	836.6859681	42259.10292	42146.55071	120.2839629	135.0847444	118.7376126	1072.504389	212.291806	145612.4077	80163.68339	5.301772471	48.2682202	0.220907186	15.90531741	0.331360779	2.982247015	2.319525456	1.656803897	0.994082338	17.6725749	5.96449403	2.09861827	1.435896711	2.09861827	1.546350304	0.110453593	957.9640133	653.2225499	664.8201771	1594.839431	4.418143726	1.988164677	321.8617704	0.220907186
TCGA-W3-A828	25239.99244	25093.53805	25476.95236	64449.80634	15344.56511	1152.358644	2517.699119	5076.066954	5216.879445	972.7580724	1412.356331	7.287457768	7.287457768	30832.05842	1727.127491	1700.563532	15623.8393	15637.00374	0.235079283	0.470158566	2.350792828	531.9844171	140.5774111	40562.4601	3740.816628	0	21.15713546	0	3.996347808	0.470158566	4.93666494	0.470158566	0	15.51523267	86.97933465	2.350792828	3.996347808	0	0.940317131	1.410475697	0.705237849	1632.860699	3009.01482	3115.270656	4451.696379	2.820951394	4.466506374	2.115713546	4.701585657
TCGA-W3-AA1R	18567.42259	18256.33751	18582.05788	21632.32535	976.1400468	1278.716233	3837.169766	6691.052016	6890.160079	2578.534517	1591.503089	1.701778324	2.722845319	8282.555104	2367.85436	2334.15915	28102.82689	28153.88024	637.1458046	647.3564746	122.5280394	2297.400738	151.7986265	13676.17133	33785.40507	0.340355665	38.11983446	0.68071133	2.382489654	0	2.382489654	1.701778324	2.042133989	0.68071133	3.743912313	25.86703053	3.743912313	0	3.063200984	2.042133989	0.340355665	1689.52552	287.6005368	314.4886343	3823.555539	2.722845319	1.021066995	524.4880796	0
TCGA-W3-AA1V	17802.16022	18489.26438	17728.51991	17534.40528	399.3215232	1456.784075	4220.606654	3706.048828	3698.345866	1071.019764	703.4344424	5.546132266	3.697421511	99293.63843	630.1022491	635.6483814	15658.5801	15747.31821	585.733191	589.4306125	14.78968604	1113.84823	99.83038079	57259.50199	17005.36588	0	32.35243822	0	4.929895348	0.308118459	2.773066133	0.308118459	0.308118459	0.616236918	0	4.00553997	3.389303051	0.924355378	2.156829215	1.848710755	1.848710755	1793.557551	1578.182748	1570.787905	2572.789135	6.470487644	8.01107994	217.5316322	134.0315298
TCGA-W3-AA1W	22949.44437	22971.47777	22926.78739	16409.05955	164.8347423	1278.144805	1060.305196	12402.51522	12491.89597	3745.261521	1950.371232	0	0.207862222	5925.320508	5673.183632	5778.777641	22284.90885	22282.83023	0.415724445	0.623586667	38.03878667	1060.928782	209.52512	4893.492437	11666.47509	0.207862222	42.81961779	2.702208889	4.780831112	0.623586667	6.235866668	1.247173334	2.494346667	0.207862222	15.79752889	27.64567556	3.117933334	0.415724445	1.039311111	2.286484445	1.455035556	598.2274757	286.8498667	295.5800801	2053.678756	4.365106668	0.207862222	1.039311111	0
TCGA-XV-A9VZ	49630.86957	49472.61788	49634.64785	114043.0866	13519.25752	820.322133	3932.605414	6830.689435	7051.863977	1043.095176	1108.488438	0.726591792	0.581273433	15696.41716	3290.588907	3398.269811	12890.75562	12959.34588	0.581273433	0.435955075	1.7438203	1035.974577	67.57303664	14864.46956	31853.49352	0.290636717	37.3468181	0.145318358	1.307865225	0	0.726591792	0.290636717	0.435955075	3.051685526	192.8374616	5.231460901	15.25842763	0.145318358	0.290636717	0.435955075	0	4576.801697	2847.513232	2940.807618	1072.740122	4.068914034	5.522097618	41.41573214	0.145318358
TCGA-XV-AAZV	16876.25086	16987.66404	17126.72721	26167.45971	2870.719233	1142.595049	2074.562256	4302.012675	4429.690556	1291.417037	1284.911158	4.066174551	0.81323491	41432.69221	545.6806248	513.9644633	20099.91404	20234.0978	2.439704731	0.81323491	8.945584012	1062.084793	108.973478	18823.94847	75080.28662	1.62646982	27.64998695	0.81323491	3.252939641	0	6.505879282	1.62646982	0.81323491	0.81323491	7.319114192	7.319114192	3.252939641	0.81323491	0	0	0.81323491	1324.759669	1553.278679	1548.399269	8677.216492	0.81323491	1.62646982	2.439704731	0
TCGA-XV-AAZW	16920.73605	16772.70906	17104.82463	20419.00073	837.8502409	1327.008209	5809.405211	6943.600261	6966.8658	1155.715674	1331.661317	0.872457731	0.872457731	10522.71269	2034.571428	2007.816058	23987.06203	23926.28081	1701.874214	1769.925917	150.6443682	1368.013722	197.1754472	14915.82819	40406.71653	0	79.39365351	0	13.37768521	0.290819244	5.816384873	2.617373193	0	5.525565629	24.13799722	6.107204116	2.326553949	0	0.290819244	0	0.581638487	2199.17512	593.5620762	548.1942742	2471.091113	1.163276975	3.19901168	4.653107898	0
TCGA-XV-AB01	13449.31205	13499.93019	13332.7224	12247.19117	252.6109125	925.0405305	2882.355284	7420.715438	7419.755853	802.4534685	517.4565416	0.239896403	0.959585613	8318.407779	7169.304008	7269.100911	15209.43196	15228.86357	0.959585613	0.239896403	229.8207542	1276.968554	80.12539865	47473.33911	78359.76112	0.239896403	18.23212664	1.439378419	0.719689209	0	0.479792806	0.239896403	0.239896403	0.239896403	2.159067628	0.239896403	2.398964031	0	0	0.239896403	0.719689209	1524.541642	270.3632463	238.9368175	633.5664007	5.757513675	0.959585613	0.239896403	0
TCGA-D3-A1Q5	7734.154677	7806.042494	7884.492684	10812.00719	3242.21014	538.4129019	3779.628743	1283.739423	1323.909102	347.805786	514.2514365	1.789738178	3.082326862	46618.70235	3033.904502	3065.821499	18327.81381	18334.77391	1599.528782	1589.585792	17.99681168	1467.187587	87.39888104	24675.81627	222351.2049	1.093728887	82.62624589	0.198859798	2.883467065	0.099429899	0.198859798	1.392018583	0.298289696	0.894869089	4.474345446	2.286887672	2.784037166	0.596579393	0.696009292	0.596579393	0.298289696	5279.329906	2579.211575	2603.5719	3217.352665	1.988597976	13.72132603	4.176055749	916.0476575
TCGA-D3-A2JL	14149.14155	14119.803	14205.75463	4772.60045	1471.202888	624.2181609	754.3987551	5620.764616	5670.448489	1047.34195	1056.040313	0.442289675	0	1369.328833	3482.736328	3512.664596	51768.97441	51891.04636	369.3118784	374.6193544	126.0525573	1075.795919	199.914933	22358.03791	89062.25006	0.589719566	158.0448438	0.737149458	6.339485337	0	2.948597831	5.160046205	5.602335879	0.147429892	10.32009241	7.076634795	5.454905988	0	2.211448373	1.769158699	0.442289675	345.280806	314.025669	334.5184239	2641.059077	3.390887506	31.84485658	89.93223385	0
TCGA-D3-A3CB	36366.12603	36040.98404	36342.83452	21053.27219	335.6607313	1411.014781	7484.464186	23462.8166	23992.69849	2930.598058	2066.182454	0.187834769	0.375669537	2859.596516	1035.908748	1072.724363	64691.04562	64627.7453	726.7327194	719.5949982	5.259373518	505.0876925	164.3554225	21515.90923	51245.26938	0.563504306	32.49541495	1.127008611	8.82823412	0	2.629686759	1.690512917	1.127008611	0.187834769	5.07153875	6.949886435	8.076895046	0	1.690512917	1.127008611	0.563504306	2253.265883	201.9223762	214.8829752	719.782833	2.629686759	1.31484338	395.0165182	0
TCGA-D3-A51E	21510.35422	21262.41857	21043.53789	26252.12343	214.0381937	3323.887244	4222.653957	6465.696748	6797.891772	944.2861487	1297.788143	0	0	5165.971607	1437.251943	1480.834381	13974.4665	13868.90015	684.7285202	700.224498	98.78685864	967.5301155	47.45643209	1549.597783	22264.81464	0	71.66889744	0	5.810991684	0.968498614	6.779490299	2.905495842	0	0	3.873994456	13.5589806	7.747988913	2.905495842	1.936997228	0	2.905495842	2977.16474	321.5415399	280.8645981	714.7519772	0	12.59048198	1783.974447	2.905495842
TCGA-D3-A8GN	13141.24083	13076.44143	13219.07679	11386.28914	944.7675255	1085.102312	2372.654808	2478.864469	2544.81415	1144.533711	843.1590051	0	0	14706.7789	622.6876872	621.9208305	36119.33671	36207.14181	505.3586033	501.5243195	45.62797708	724.679636	121.5467961	70429.65834	67165.91598	0	22.23884597	0.766856758	6.51828244	0	2.683998652	1.533713515	1.533713515	4.217712167	33.74169734	3.834283788	5.367997304	0.766856758	1.917141894	1.533713515	2.300570273	1482.334113	1412.166719	1453.193556	2141.064067	3.45085541	6.51828244	1481.567256	0.383428379
TCGA-3N-A9WC	19145.96535	19199.68531	19230.87754	14833.20604	196.2511269	1802.65108	2630.111681	6053.025928	6140.970694	1371.158536	899.3760254	0	0.433225446	20342.53403	3563.279291	3590.572494	37093.62912	37363.09534	32.05868299	35.09126111	7.364832578	504.7076443	136.4660154	3968.778309	24546.55376	0	22.09449773	1.299676337	3.03257812	0	3.465803566	0.866450892	0.866450892	0.433225446	38.99029012	5.631930795	2.166127229	0.866450892	0.866450892	0.433225446	1.299676337	1400.184641	703.9913494	722.1868181	946.597599	1.299676337	0.866450892	2406.134126	0
TCGA-BF-A3DM	31854.60668	31934.41004	32296.55861	42747.53158	4065.304347	1027.176543	10873.32407	6631.612303	6644.67952	1203.583964	1025.309798	0	0	28283.05644	1617.068025	1546.598394	30380.34467	30678.09053	1069.17831	1055.644407	9.333725972	2458.970107	364.9486855	18363.63916	54436.6233	0	329.0138405	0.466686299	9.333725972	2.333431493	7.000294479	6.066921882	3.26680409	0.466686299	5.600235583	5.600235583	10.26709857	0.466686299	1.866745194	1.866745194	0	1337.989618	530.1556352	592.6915992	456.4192	3.733490389	40.60170798	41.06839428	0
TCGA-D3-A51R	4095.886742	4189.618893	4204.616038	8618.358921	658.2079996	271.6149467	1921.300819	603.2184705	643.2108553	172.8837467	462.4119491	0	0	11211.19853	1018.139463	976.8973158	36404.31801	36687.5974	764.0211843	754.8562628	253.701691	3851.349972	113.3117569	10673.80086	67055.56484	47.49095693	162.0524758	0	9.998096196	0.416587341	4.999048098	1.249762024	0	5.415635439	12.91420759	9.998096196	3.332698732	0.416587341	5.832222781	2.91611139	0.416587341	2674.90732	1057.71526	1026.887797	2524.519289	1.249762024	13.33079493	4270.02025	0.833174683
TCGA-EB-A299	16202.71231	16116.93639	16211.84585	23247.05905	506.316145	560.9188665	1808.243581	5567.492041	5586.3548	722.9400329	687.2000697	1.191332106	0.992776755	12443.06674	8642.518762	8753.312648	13796.81712	13879.6147	320.8654472	319.4755597	6.552326582	932.2173728	136.8046368	24934.77953	102860.8054	0.595666053	38.12262739	0.397110702	1.389887457	0.397110702	2.382664212	0	0.198555351	1.98555351	108.0141109	7.942214039	10.32487825	0	0	0	0.397110702	1028.516718	321.4611132	346.6776428	882.7770904	1.786998159	11.71476571	2988.456588	0.397110702
TCGA-EB-A3XE	14544.73296	14564.50443	14646.90962	20608.80264	1082.668572	763.0056969	2000.238124	5268.015312	5273.788005	970.8226448	1269.126555	0.432951975	0.86590395	12704.83138	1753.599815	1748.260074	16360.38922	16298.47709	82.11655789	82.98246184	19.19420422	489.5243662	114.8765906	18513.17076	65429.28992	0.432951975	32.76003276	0	1.010221275	0.432951975	0.5772693	0.432951975	1.154538599	1.731807899	14.72036714	7.215866247	4.185202423	0.144317325	0.28863465	0	0.721586625	1319.637619	976.5953378	971.6885488	2744.049616	1.587490574	1.876125224	30.01800359	0
TCGA-EB-A6QZ	36951.82809	36847.54655	37220.3811	36316.88806	5871.723611	1276.047259	4354.875695	15708.94909	15982.54798	1475.079234	1745.594525	1.962287085	0	8899.252256	1053.467838	1080.65953	42019.014	42161.41998	1133.080628	1103.646322	421.0507431	1096.357827	148.0125115	15662.97551	41262.41217	0	111.0093837	0.280326726	3.92457417	0	1.401633632	2.242613811	1.401633632	7.568821613	1.401633632	3.644247443	22.42613811	0.280326726	1.962287085	3.08359399	0.560653453	1661.776834	900.9700987	910.7815341	1785.961574	4.765554349	12.61470269	413.2015947	142.9666305
TCGA-EE-A29S	25184.28999	25257.07222	25349.7467	41112.83329	3607.049907	1730.391683	4776.714179	5821.642346	5928.592441	1398.308129	1611.038186	0.46805293	0.234026465	16181.99396	1919.017014	1913.634405	24346.24122	24474.2537	711.9085069	706.9939511	11.93534972	1841.086201	158.2018904	39666.78376	56075.31533	0.46805293	76.52665409	1.872211721	12.63742912	0.702079395	4.446502837	2.808317581	1.638185256	2.340264651	70.441966	21.53043479	7.020793954	0	1.404158791	1.638185256	0.46805293	2093.132704	2478.340266	2532.400379	3589.731948	3.042344047	1.404158791	158.6699433	0.234026465
TCGA-EE-A2A0	14295.3209	14154.22014	14524.98201	37046.12478	5643.759325	961.9767322	1978.931301	1773.6446	1816.435232	851.2085781	2668.997944	0.541653565	0.812480348	8288.924512	630.7555769	641.859475	17277.93626	17208.06295	798.1265286	808.1471196	78.53976699	950.8728341	48.20716732	24093.8339	111871.2316	0	50.64460837	0.541653565	5.95818922	0.270826783	9.478937395	3.791574958	0	9.749764178	23.29110331	13.27051235	14.62464627	0	3.520748175	1.895787479	0	2697.163929	3016.739533	3051.676188	6512.842471	2.97909461	22.47862296	3459.812149	1.083307131
TCGA-EE-A2GL	31884.09393	32029.90569	31945.64849	37462.38852	2585.525737	1827.913099	11570.85375	8018.008572	8099.925292	2467.097564	1393.286386	0.936191088	0.702143316	29195.82122	2354.286538	2387.053226	10281.48457	10273.99505	2.106429948	1.638334404	9.361910878	1875.424797	135.7477077	18732.24748	87996.11106	0.468095544	115.3855516	3.276668807	11.00024528	0.234047772	0.702143316	1.17023886	2.106429948	0.702143316	255.3461192	15.68120072	9.361910878	0	1.404286632	0.234047772	0.702143316	3063.217239	3277.136903	3217.454721	3602.463306	1.404286632	1.404286632	1.404286632	0.234047772
TCGA-EE-A2GN	22889.93782	22904.75447	23368.04911	13677.82406	2124.131134	534.0852874	2904.611791	1872.248116	1892.963985	534.3596697	352.8557306	1.783485419	1.097529489	6773.54043	3111.633291	3109.849806	23009.98011	23028.63811	311.0124188	314.1678161	51.03512122	1369.168037	189.1866456	48028.1648	155591.4051	0.137191186	181.5039392	0.548764744	25.92913417	0.548764744	3.566970838	3.292588466	0.960338302	0.960338302	4.115735582	10.56372133	42.80365005	0.960338302	0.137191186	0.137191186	0.274382372	1570.153125	1945.919783	2009.850876	3115.474644	3.978544396	2.606632535	5.350456257	3028.632624
TCGA-EE-A2GT	34166.74189	34032.74622	34209.39646	20860.23928	1076.704766	2185.07732	8738.585863	17383.03007	17637.23408	2037.50974	1057.962607	1.507989869	1.077135621	3172.37983	6474.015934	6579.359798	17809.14492	17808.28322	0.646281372	0.215427124	2.58512549	2374.653189	131.6259728	4380.064288	34316.89459	0.215427124	19.38844117	2.369698365	2.800552614	0	2.369698365	0.215427124	0.430854248	0.861708497	170.6182823	6.2473866	2.154271241	0.646281372	0.215427124	0.646281372	1.077135621	2094.813355	156.8309464	169.5411467	1905.452913	1.077135621	4.308542483	3.231406862	0
TCGA-FS-A1YY	14666.00435	14540.44796	14670.11774	18494.9844	4255.793418	550.4109866	6817.261202	4554.699883	4623.256412	808.1835341	1906.459122	0.783503184	0.587627388	1648.098947	1731.542036	1728.603899	22453.43836	22514.74749	4.505143307	3.721640123	38.97928339	1284.357594	89.71111454	29506.7299	62008.40072	0.587627388	145.3398406	0.587627388	1.958757959	0.195875796	2.742261143	1.371130572	0.587627388	9.989665593	11.94842355	10.57729298	8.030907634	0.587627388	0	0	0.195875796	2946.755474	755.4929449	775.8640277	1975.407402	1.371130572	4.113391715	1.175254776	0
TCGA-FS-A1ZD	31685.9348	31823.00006	32001.61724	52133.47851	5362.758599	1381.781208	4343.015436	7286.235829	7480.384936	747.0537373	800.2145648	2.081598668	2.722090566	38352.49472	872.1097803	884.0389419	26651.90867	26747.6622	52.44027413	56.363287	5.364119644	1306.123103	132.3416384	36134.79152	81407.80119	0.080061487	83.02376225	0.480368923	6.164734516	0.240184462	1.361045283	0.960737847	1.200922308	1.280983796	0.960737847	2.481906104	3.122398002	0.240184462	0.160122974	0.160122974	0.240184462	2084.160635	2451.162493	2475.821431	1132.62986	8.406456158	0.640491898	0.720553385	0.080061487
TCGA-GN-A4U4	11519.53839	11709.26254	11576.37558	3716.031771	1702.714256	295.3933054	1847.609075	2268.684627	2240.666292	656.4295675	413.0703132	0.800523863	0	8415.90737	4879.192944	4961.646902	77158.49252	77312.1931	601.9939448	569.1724665	235.3540157	1051.087832	266.5744463	34662.68326	62297.56753	0	76.04976697	2.401571588	4.803143177	0	6.404190903	4.002619314	1.601047726	0.800523863	12.80838181	2.401571588	2.401571588	0	2.401571588	1.601047726	0	1051.888356	1013.46321	975.8385888	953.4239206	1.601047726	1.601047726	88.05762491	0
TCGA-WE-A8ZQ	28380.01232	28524.26971	28528.49663	12679.04282	7588.740511	1400.846512	6162.640827	17528.62712	17859.95307	1426.74998	955.1768134	1.734123342	2.059271469	18076.6101	1710.929442	1720.358738	25512.74776	25439.69781	1242.174227	1236.646708	305.639239	1517.791455	158.1303723	43278.08272	85475.91498	1.517357924	92.12530255	0.433530836	5.419135444	0.216765418	1.842506051	0	0.650296253	1.192209798	11.59694985	4.768839191	4.985604609	0.216765418	0.433530836	0.216765418	0.433530836	1861.581408	3640.791957	3667.020572	3288.656536	4.226925646	5.961048989	2959.823397	0.325148127
TCGA-WE-A8ZY	22379.80514	22249.70519	22517.21996	40579.16948	850.0908871	1782.212671	2723.216782	4534.166391	4574.920595	1446.251737	691.776481	1.044979578	2.089959157	3921.808358	1816.174507	1787.437569	34936.80225	34827.07939	1164.10725	1183.439373	15.15220389	1899.772874	147.3421206	19307.04269	121260.9978	0.522489789	78.89595818	1.567469368	7.837346839	0.522489789	3.134938735	2.089959157	2.089959157	2.089959157	8.359836628	5.747387682	18.80963241	0	1.567469368	2.612448946	0	1343.321248	202.7260382	204.2935076	1371.013207	5.747387682	2.612448946	40.23171377	0
TCGA-D3-A8GV	26841.64197	26649.42996	26838.23998	44509.83811	3902.073934	2933.359415	2398.397666	11199.32641	11585.45142	1439.889095	2851.711835	1.700991253	0.850495626	1648.260524	231.3348104	239.8397666	42340.22377	42080.8226	846.2431482	812.2233231	277.2615742	3070.289211	129.2753352	30483.46424	88027.99832	0	147.1357434	0.850495626	9.35545189	0	2.551486879	2.551486879	4.252478132	14.45842565	3.401982505	1.700991253	19.56139941	0.850495626	5.102973758	2.551486879	1.700991253	1158.375043	265.3546354	375.0685712	1563.210961	11.90693877	50.17924195	334.2447811	0.850495626
TCGA-D9-A149	13283.19378	13244.74889	13224.92196	7591.052737	280.1157699	504.6194318	2237.66197	11654.2426	11897.96871	1864.456367	2612.43922	0.120895887	0.362687661	1377.245943	1926.355062	1943.038694	23302.4404	23354.30474	0.604479434	0.725375321	24.9045527	1007.183634	190.6528136	31337.30194	50865.25186	0.604479434	39.29116324	0	2.901501285	0.241791774	0.362687661	1.329854756	0.725375321	1.088062982	11.12242159	3.989564267	2.538813624	0.725375321	0.604479434	0.483583548	0	1337.229405	93.93610411	95.99133418	1028.098622	2.297021851	0.725375321	0.846271208	0
TCGA-D9-A1JW	17543.78523	17479.53858	17565.30424	4865.468437	629.327532	679.5040655	2971.174978	17706.93656	17855.29357	1675.48239	3233.230977	0.62074062	0.62074062	1721.831023	1470.224159	1500.226622	38322.66366	38322.76712	0.31037031	0.31037031	216.6384764	304.6801877	228.6394617	18246.2567	21908.62636	0	18.10493475	0.20691354	3.827900491	0.31037031	0.31037031	2.689876021	0.62074062	0.62074062	2.793332791	5.483208811	3.207159871	0	0.62074062	1.86222186	0.62074062	1008.186224	106.4570164	114.733558	1168.440761	0.31037031	1.0345677	1.55185155	0.10345677
TCGA-D9-A1JX	21869.98232	21736.3088	21963.17809	12240.03499	220.4461836	774.7732004	3482.419508	3775.822592	3767.460422	702.4222539	423.07731	0	0	13225.92268	3500.96171	3558.648562	23284.03733	23287.67306	547.0555649	547.5403284	245.7750744	1169.855421	200.3285	64085.48707	108318.2138	0.72714519	138.278777	0.24238173	8.483360555	0.363572595	4.605252873	1.817862976	0.24238173	0.121190865	0.24238173	11.63432305	2.666199032	0.24238173	1.090717786	1.090717786	0	1181.610934	2095.390057	2100.237692	1799.563155	3.999298547	1.333099516	4880.719709	0.24238173
TCGA-BF-A1PZ	21641.68214	21607.00247	21675.26335	15138.69513	1069.8913	543.2624937	1506.290201	9177.40141	9408.860734	1138.466029	991.5874343	0.313843151	0.313843151	3827.1603	2134.290346	2181.209897	48148.87464	48219.96011	424.3159396	431.3774105	25.4212952	545.9301605	215.9240876	24888.38953	122061.7612	0.470764726	65.4362969	0.313843151	1.412294178	0.470764726	1.569215753	1.255372602	1.412294178	0.784607877	3.138431506	11.14143185	6.119941437	0	1.255372602	0.627686301	0	721.6823248	194.739675	214.668715	1122.460028	0.941529452	0.784607877	2.196902054	0
TCGA-BF-AAP2	8939.216507	8843.836604	8935.84449	7925.684604	4900.985544	2239.019148	424.3923987	3313.72907	3437.048541	1018.34907	419.5752319	0	0.481716684	5027.677032	2364.265486	2346.923685	39735.36412	39509.439	153.6676222	131.0269381	10.59776705	951.8721678	264.9441763	51277.77759	79806.48477	0	90.56273661	1.926866736	5.298883525	0	2.890300105	1.445150052	6.744033578	0.963433368	10.59776705	13.00635047	15.89665058	0	0.963433368	0.963433368	0	929.2314837	373.8121469	398.8614144	1791.022632	2.408583421	2.890300105	820.363513	0
TCGA-D3-A2J6	15066.88033	15150.49363	14980.61732	17853.4995	1550.673337	789.9101128	1800.924398	7203.992005	7249.626022	903.2591226	1958.729773	0.294413013	0.883239038	490.786492	868.8128001	902.9647096	21962.03309	22077.14857	0.294413013	0.294413013	109.8160537	911.7971	125.7143564	3134.026519	54693.10535	0.588826025	40.62899574	0	2.060891088	0	2.649717113	0.883239038	0.588826025	5.005021214	2.355304101	6.771499289	13.54299858	0.294413013	3.827369164	2.944130126	0.883239038	787.8492217	141.9070721	161.9271569	1477.65891	0	3.238543138	2.355304101	0.294413013
TCGA-D3-A3BZ	25029.57437	25063.47726	25109.88976	42130.04385	5895.657077	814.0318053	4179.663527	6841.311842	6967.495837	1127.678804	1525.992362	10.15273521	7.433252565	12422.77802	3163.84611	3171.098064	9067.842934	9141.99416	1.269091901	0.181298843	8.702344466	1123.871528	99.89566252	8989.521833	39789.83838	0.181298843	48.95068762	0.181298843	3.444678018	0.543896529	4.532471076	0.181298843	0	3.625976861	136.33673	5.801562977	8.702344466	7.070654879	0.181298843	0.181298843	0	1401.983953	1335.991174	1387.661345	3577.932667	2.35688496	7.795850251	3.988574547	0
TCGA-D3-A8GM	20472.36555	20419.36377	20822.2913	13010.51259	1061.175454	1904.644666	2390.209374	11720.23266	11773.23444	1538.7614	2686.563421	0.56991163	1.709734889	4420.234598	1216.761329	1258.364878	34958.94927	34671.7138	40.46372569	47.87257688	316.870866	724.9275927	173.823047	9685.078232	74455.53492	0	50.72213503	0	3.419469777	0.56991163	2.279646518	2.849558148	3.989381407	0.56991163	42.17346058	1.709734889	11.39823259	0.56991163	0.56991163	0.56991163	0.56991163	752.2833509	317.4407776	331.1186567	1428.198544	3.419469777	2.849558148	1.139823259	0.56991163
TCGA-D9-A4Z5	18229.57205	18307.06758	18258.58468	29192.78085	2473.206448	210.5102647	2666.174191	5029.498907	5121.163405	291.5721387	922.4282205	0.481937419	0.096387484	6253.71634	5920.793971	6161.569905	13752.85536	13685.57689	14.16896013	14.26534761	21.87995883	216.5826762	66.12181392	13178.48234	63708.84965	0	6.554348902	0.385549935	0.578324903	0.096387484	0.289162452	0.096387484	0.096387484	0.289162452	0	2.120524645	2.024137161	0	0	0.096387484	0	2117.922183	287.1383144	309.3074357	151.3283497	1.25303729	0.578324903	0.867487355	108.9178568
TCGA-DA-A960	28489.19845	28225.33959	28588.14552	15543.96669	1764.556128	1030.01154	822.1539747	26358.74429	26812.59528	1665.609055	523.2513596	4.80992714	4.466360916	225.3794431	4703.42161	4871.081928	40114.44878	40111.70025	13.05551652	13.05551652	359.3702706	1108.001073	138.8007546	58273.98513	125241.57	0	36.07445355	0	2.748529794	0	2.061397346	0	0.343566224	1.030698673	0.343566224	0.687132449	17.17831121	0.687132449	0	0	0	124.7145394	72.49247332	85.20442362	834.5223588	2.40496357	6.184192037	536.6504423	21.98823835
TCGA-EB-A44O	11849.23454	11973.67832	12112.1806	47344.86964	1920.807937	1033.560248	1062.718623	3500.567026	3580.231872	935.6714184	1519.880284	0.520685263	1.041370527	1617.248428	1200.179532	1252.248059	23042.40565	23142.37722	4.686167371	8.851649479	26.03426317	612.3258698	118.7162401	15713.76057	94855.31719	0.520685263	42.17550634	0	4.165482108	0	1.56205579	2.082741054	0.520685263	15.6205579	3.124111581	17.70329896	16.66192843	0	0.520685263	1.041370527	3.124111581	1372.526354	326.4696602	334.2799391	3022.057269	1.041370527	4.686167371	3.124111581	0.520685263
TCGA-EB-A4IS	14693.94245	14651.42206	14939.50404	17167.17033	3121.601041	399.7923797	2665.450265	2754.26506	2794.017858	508.2319742	1193.338739	1.257999936	2.515999872	4529.55457	3006.871447	3036.057046	27454.84221	27462.6418	1300.520334	1315.616333	40.75919793	777.9471605	82.52479581	23234.75562	63202.16839	0.251599987	92.33719531	0	7.296399629	0	4.277199783	1.761199911	1.257999936	3.522399821	11.8251994	8.554399565	8.805999553	0.251599987	0.503199974	1.006399949	0.503199974	1612.504318	567.6095712	570.880371	1361.155931	3.019199847	2.012799898	5821.772104	0.251599987
TCGA-EB-A85J	8583.507012	8477.199095	8604.94006	7366.967215	462.0965122	1388.00418	1017.641113	6104.132034	6289.313568	1553.46731	1273.123044	0	0	1549.1807	763.8738262	769.0177577	40696.21398	40565.90105	0.857321915	0.857321915	120.0250681	1259.405893	250.3379992	33951.66248	92304.42129	0	45.43806149	0	0	0	1.71464383	0	0	0	0.857321915	25.71965745	58.29789022	0	0.857321915	0	0	685.00021	90.87612298	118.3104243	1898.968042	6.001253405	1.71464383	3.42928766	381.5082522
TCGA-EE-A17Z	19535.34979	19578.26404	19668.66715	3097.232358	2175.120628	287.7650826	4386.184662	2614.065853	2671.357463	452.886909	214.7890776	2.396227032	2.396227032	12269.11808	7259.043034	7339.425559	38420.01503	38692.74923	732.1562776	727.7995011	220.8885646	1701.103354	279.0515298	28790.01427	82144.62319	0.871355284	241.8010914	0.653516463	5.010292884	0.435677642	2.614065853	0.435677642	6.535164632	0	1.089194105	7.406519916	6.317325811	0	0.435677642	1.524871747	0.653516463	1298.537212	1312.478897	1368.681313	1136.682968	11.10977987	0.871355284	1.742710568	2.831904674
TCGA-EE-A29B	27003.11111	26914.18004	27095.48152	31951.80623	314.4524302	2777.499356	3057.06722	9787.331891	10092.44901	518.8465099	1290.237628	0	0	596.4769536	2428.653692	2463.538258	28163.14578	27670.33986	1.965327689	1.473995767	28.98858341	1615.49936	161.1568705	65022.37526	52545.49242	0	107.110359	0	4.913319222	0	2.456659611	0	0.491331922	0.491331922	5.895983067	14.24862574	7.369978833	0	0.491331922	0.491331922	0	1712.783081	48.15052838	50.60718799	953.1839291	8.8439746	18.17928112	5.404651145	0
TCGA-EE-A29Q	9987.217884	10014.15407	10233.95331	20819.15443	594.0325942	988.0191455	1642.029638	1704.521579	1745.464576	1096.123021	1112.284731	0	0	24019.89111	2496.086173	2552.831729	22334.76358	22270.11675	638.5670813	639.2853795	9.33787633	732.3049937	106.6672796	13537.76578	126686.609	0.35914909	250.3269155	0.718298179	7.182981792	0.35914909	3.232341806	2.514043627	2.154894538	2.154894538	11.85191996	15.80255994	10.4153236	1.077447269	4.668938165	2.514043627	0.718298179	2486.389147	897.5135749	887.0982513	3325.002272	1.077447269	12.57021814	1960.235731	627.4334596
TCGA-EE-A2GC	19751.26954	19737.78565	19890.3112	22328.26824	304.0003895	1217.227366	3179.570894	7555.530417	7650.267865	2152.343771	2020.481851	0	0.175115432	14478.54389	2866.814733	2911.118937	23455.13604	23570.01176	1337.881898	1348.213709	31.69589314	1089.393101	130.4609966	794.3235983	9699.993994	0.350230863	22.76500612	0.875577159	4.202770361	0.175115432	3.677424066	1.225808022	1.225808022	1.05069259	5.778809247	9.806464176	4.027654929	0.175115432	1.926269749	2.276500612	0.525346295	2164.251621	1318.619201	1324.573125	837.4019945	2.276500612	4.728116656	12090.49475	1.05069259
TCGA-EE-A2GD	8185.720665	8191.4227	8486.12785	24002.86422	1155.112144	1297.663006	5395.925266	1782.936152	1846.858959	695.3481002	1267.652298	0	0.300107078	8591.165328	654.2334305	688.7457445	22137.09852	22413.49714	5.401927408	3.30117786	2.700963704	895.5195214	67.5240926	13331.05652	128445.5294	0	113.7405826	0.600214156	19.80706716	0	9.303319424	18.60663885	0.600214156	6.602355721	1.800642469	7.802784033	6.302248642	0.300107078	0.900321235	0.900321235	0.600214156	4548.12277	1577.963017	1596.569656	5074.210478	6.902462799	12.00428313	3308.080323	978.9492891
TCGA-EE-A2MI	29137.89809	29149.32893	29182.22174	52302.60173	3137.880831	873.8756666	2233.678459	3995.426733	4121.3992	613.7658512	606.3008162	0.233282346	0.233282346	87358.63965	2138.032697	2143.631474	11051.28456	11101.90683	144.6350543	142.5355132	11.19755259	508.5555134	82.58195034	17470.28158	31473.05437	0	102.4109497	0.233282346	3.965799875	0	3.265952838	0.466564691	0	0.933129382	76.51660935	3.965799875	4.898929257	0.466564691	0	0.233282346	0.699847037	934.5290764	3025.905305	3061.830786	556.6116766	2.566105801	0.699847037	2.566105801	0.233282346
TCGA-ER-A193	21550.75311	21650.09198	21719.1023	17004.42527	3061.128107	548.7412685	3353.104725	10652.26317	10788.61317	1430.325601	1764.068242	39.70984824	42.92261913	3675.538412	5968.942786	6307.054795	28765.86547	28786.04167	0.385532507	1.028086686	49.86220426	787.7714229	149.2010803	7858.437604	27210.2418	1.028086686	22.87492876	0.257021671	2.056173371	0	2.827238386	0.385532507	0.257021671	1.156597521	42.92261913	7.068095964	2.570216714	0	0.385532507	0.257021671	0.128510836	1024.359871	583.6962158	610.8120021	1552.924939	0.385532507	3.212770893	0.514043343	0.257021671
TCGA-FR-A8YC	31578.71683	31154.76794	31242.37361	7928.313528	1644.170781	557.7039804	4341.956235	9044.503683	9211.110903	1198.320474	244.0443785	0.782193521	0.782193521	29986.17082	6322.47023	6241.122104	19405.43906	19347.55674	375.45289	348.0761168	16.42606394	1303.916599	172.8647681	37245.70889	14173.3466	0	15.64387042	0	2.346580563	0	0	0	0	0	0.782193521	21.90141859	3.128774084	0	0	0.782193521	1.564387042	1457.22653	596.8136565	600.7246241	1239.776731	1.564387042	14.07948338	2237.07347	742.3016514
TCGA-FS-A1ZY	10919.96204	10852.70106	10950.75052	6832.081308	387.2242981	289.29326	4600.390445	2022.684476	2048.381012	454.2484426	287.5170018	0.473668866	0.828920516	1874.899789	6885.132221	6941.261982	22206.54378	22267.29181	572.6656592	584.033712	50.80098589	844.90684	216.1114202	26489.93134	312197.518	0.35525165	69.51090611	0.35525165	6.986615776	0.473668866	1.184172165	1.657841032	0.35525165	0.35525165	0.236834433	3.789350929	7.933953508	0.473668866	0.947337732	0.828920516	0.118417217	1760.035089	1052.136969	1052.255386	1304.602475	3.552516496	3.07884763	13211.09835	1.184172165
TCGA-FS-A1ZZ	13000.32125	12981.25553	13051.78018	3706.246142	65.06407886	116.5230089	3388.515015	1822.719728	1835.399357	323.0065935	223.3280545	0.092552033	0.092552033	18158.80133	16606.05588	16739.70102	15469.88713	15490.61879	1214.745427	1200.955174	47.84940081	1199.289237	270.251935	687.3839455	7236.365767	0.092552033	38.68674959	0.74041626	5.368017886	0.37020813	4.997809756	1.665936585	1.388280488	0	0.647864228	8.699891057	2.498904878	0	0.74041626	0.925520325	0.092552033	1532.476554	272.8433919	276.5454732	393.0684821	1.203176423	0.185104065	7467.930952	0.555312195
TCGA-FS-A4F0	11912.239	11958.55957	11889.47125	16306.41297	1224.747435	919.3456708	4683.873845	5514.503836	5700.571235	1058.307399	2802.002305	0	0.78509451	322.6738435	5752.387472	5670.737643	35506.68429	35337.10388	1832.410586	1886.582107	54.95661568	1217.681585	146.0275788	39936.97261	142679.9358	0	61.23737175	0	7.065850587	0.78509451	1.570189019	0.78509451	0	0.78509451	0.78509451	9.421134116	7.850945097	0	2.355283529	3.140378039	0	2356.853718	65.1628443	69.87341136	929.5518995	0.78509451	2.355283529	213.5457066	0
TCGA-GN-A268	5876.001629	5894.793756	5966.665403	9277.706437	116.7090039	930.0454802	752.3444828	2760.46466	2831.676934	1512.931127	1418.970488	0.329686452	0.659372903	404.1955898	2971.134303	2955.968726	23035.52207	22998.92687	513.9811782	474.418804	67.5857226	1523.151407	136.1605046	38797.83132	116252.3882	0	69.56384131	1.648432259	2.967178065	0	3.95623742	1.648432259	3.296864517	0	0.989059355	8.242161293	5.274983227	0.329686452	12.19839871	10.87965291	2.307805162	408.1518272	48.79359485	48.4639084	1743.381957	9.890593551	9.560907099	2.967178065	1.97811871
TCGA-WE-A8ZN	20281.85703	20202.6293	20475.96495	10562.37599	1769.419155	1000.910239	1991.256781	19891.88057	20093.03095	1729.805293	1115.790437	0.440154019	0.880308037	2154.994076	3646.676045	3885.239523	64878.70236	64788.03063	0	0.880308037	5.281848224	1081.01827	218.7565473	13845.48481	21576.35	0	19.80693084	0.880308037	3.081078131	0	1.760616075	0.880308037	0.440154019	3.961386168	3.52123215	2.640924112	35.2123215	0	0	0	0.440154019	654.9491798	294.4630385	295.3433465	1017.195937	2.640924112	1.760616075	0.880308037	0
TCGA-YG-AA3P	30771.06655	30577.47485	30533.24917	9872.759353	10480.23675	2146.197613	7675.243252	20849.07483	21187.8603	929.9911507	1479.474482	1.251670459	0.417223486	527.78771	1494.911751	1463.202766	28658.24682	28656.99515	0.417223486	0.417223486	5.841128806	1189.921383	143.1076558	34200.22639	62557.23785	0.417223486	36.2984433	0	0.417223486	1.251670459	0.417223486	0.417223486	0	0	1.251670459	6.258352293	9.178916696	0	0.834446972	1.668893945	0	1631.761054	365.9049974	447.2635772	687.5843052	1.668893945	0.417223486	1.251670459	0
TCGA-Z2-A8RT	14230.82591	14329.00295	14352.51519	8315.613902	415.8614623	660.316927	2652.036671	7210.89776	7266.896369	884.3113616	806.4158611	0.35896544	0.53844816	3028.950383	3838.596933	3881.672786	37938.69839	37954.13391	264.0190812	259.8909786	2.33327536	1630.241546	255.5833933	26352.37089	84829.09745	0.53844816	137.6632463	0	6.461377921	0.17948272	3.769137121	3.051206241	1.7948272	1.07689632	10.40999776	13.82016944	31.94792417	0.17948272	3.769137121	3.230688961	0.71793088	1179.919401	129.2275584	139.4580735	1946.310616	0.71793088	5.204998881	2.15379264	0
TCGA-ER-A42H	20553.73444	20626.27902	20562.16986	16848.33741	5200.715098	1145.529483	2379.349652	10650.55615	10832.76113	1855.791504	1377.22224	1.124722123	1.124722123	2810.118225	6672.976358	6658.917331	27875.67547	27582.68535	0	0.562361062	113.5969345	1780.997482	165.3341521	31894.86997	90970.8995	0	12.93430442	2.249444247	1.687083185	0	1.124722123	0	1.124722123	0	2.811805308	94.47665836	0.562361062	0	0.562361062	0.562361062	0	912.7120031	379.0313556	427.3944069	2742.072537	3.936527432	1.687083185	7.310693802	0
TCGA-FS-A1ZC	38883.07129	39044.54539	39103.0194	23386.38553	923.5138481	465.9144799	5388.460556	6226.409224	6254.841541	874.6960961	1204.886496	1.341147035	0.536458814	77475.91836	458.6722859	446.870192	32500.55255	32986.85247	628.4615005	619.8781595	63.30214004	3960.943653	256.6955425	52022.82525	34944.39068	1.609376442	150.4766973	3.218752883	16.63022323	2.950523477	2.414064663	1.609376442	0.268229407	2.414064663	0	2.145835256	3.48698229	0.268229407	1.072917628	0.536458814	0	1619.0327	1234.391731	1234.123501	601.6385598	2.68229407	0.268229407	1369.042893	0.268229407
TCGA-FS-A1ZQ	20535.46797	20478.77737	20539.67767	24726.92391	2672.035622	1347.664642	5955.038742	12997.0215	12993.37309	715.3680076	861.3042037	0.561293062	0.841939593	10712.55874	7629.095299	7738.547447	17482.31436	17632.46025	1572.181867	1605.859451	43.78085884	1466.097478	466.7151811	15749.88332	32593.16553	0.280646531	110.0134402	1.122586124	7.016163276	0	1.683879186	1.683879186	1.683879186	0	11.7871543	15.71620574	5.612930621	1.122586124	1.403232655	1.122586124	1.683879186	1051.863198	1363.100201	1323.52904	472.6087582	9.822628586	19.36461064	760.5520991	0.280646531
TCGA-FW-A3TU	26344.27363	26507.40625	26627.78234	35683.28723	569.6485841	1594.818697	4096.733697	14090.25115	14068.87288	1218.8901	3244.563096	0	0.657792822	615.6940816	5302.139044	5291.285462	22382.05857	22371.53388	1.315585644	2.9600677	13.48475286	1607.316761	313.1093834	21058.25051	75518.56275	1.644482056	97.6822341	1.973378467	2.9600677	0	0.328896411	1.973378467	0.986689233	0	0.657792822	7.893513867	7.564617456	0.328896411	0.657792822	0.986689233	0	944.9193891	38.4808801	55.25459707	517.0251583	6.577928222	2.631171289	1.973378467	0
TCGA-GN-A262	23752.32289	23604.69463	23985.63558	48853.76616	4701.455271	1329.472986	1588.709303	4390.644571	4526.538977	710.5803892	1599.078756	0	0.272880334	2123.827638	1027.121576	998.7420217	24023.02018	24169.8298	978.8217573	968.4523046	112.1538172	1086.882369	148.1740212	11081.67036	240449.0519	0.272880334	81.5912198	0.545760668	8.186410014	0.272880334	0	3.001683672	0.272880334	0	0	12.27961502	12.55249535	0.272880334	1.637282003	2.728803338	0.272880334	926.4287332	843.2002314	876.2187518	1330.564508	1.637282003	25.92363171	6366.571068	1405.87948
TCGA-BF-A1PU	31419.21217	31304.87152	31533.23299	53883.55228	1585.577022	693.7199316	6006.482395	9279.023815	9422.469362	920.1623989	1085.996324	1.599169967	1.91900396	11390.24801	1732.860576	1721.186635	20063.50624	20247.41078	0.639667987	1.279335973	47.65526501	686.3637498	120.8972495	10504.94751	81592.85005	0	51.33335593	0.319833993	2.238837954	0.159916997	2.078920957	1.43925297	0.95950198	2.39875495	15.03219769	3.518173927	4.7975099	0	0.319833993	1.119418977	0	2325.033215	444.8890848	452.8849346	1365.371318	0.639667987	2.87850594	0	0
TCGA-BF-A1PV	19124.35615	19102.37366	19245.05628	14960.50683	1632.403162	472.6234591	5907.386156	8502.744351	8547.52349	753.1037032	801.3430485	13.84082482	9.566452446	31480.34542	7257.4772	7318.743204	12793.60358	12810.09045	1.017707707	0.814166166	26.0533173	1164.054075	269.6925424	8739.870246	17758.5924	0	67.98287483	0	0.407083083	0.610624624	7.123953949	0.203541541	0.814166166	0.610624624	3.867289287	18.31873873	2.238956955	0	0.407083083	0.203541541	0	783.8384759	518.0132229	543.0488325	315.2858476	1.628332331	0.203541541	3.053123121	0
TCGA-BF-A1Q0	13556.34592	13619.42433	13580.47494	8941.456134	805.0764523	715.4193759	1904.967908	6025.396469	6082.35076	1083.233857	1100.993797	0.857376413	0.612411724	23314.88178	1856.954829	1871.775193	21023.23711	21045.65137	324.8231784	331.3147426	167.0659183	728.1575397	103.375099	11170.75729	27977.04975	1.102341103	46.42080867	0.367447034	0.612411724	0.122482345	1.224823448	0.24496469	0.122482345	1.469788137	9.186175859	6.981493653	2.327164551	1.347305793	1.102341103	1.469788137	0.24496469	1414.671082	872.9316713	885.6698351	4193.305556	5.756670205	2.449646896	1.959717517	0.122482345
TCGA-BF-A5EQ	9052.661609	9019.400283	9106.236901	6049.320074	386.4117882	978.8652173	1963.534424	5056.614573	5287.434786	1045.611101	1321.747081	0.669691141	0	2721.848026	2420.710243	2504.421636	32954.60811	33084.30496	0.892921521	1.339382281	30.80579247	585.0868266	107.8202736	7671.535247	28846.94588	0.22323038	23.6624203	0.22323038	3.571686084	0	3.794916464	1.562612662	2.901994943	1.339382281	4.464607605	10.71505825	2.901994943	0	0.892921521	0.892921521	0	2346.151296	231.7131347	219.8819245	1721.329462	2.678764563	1.116151901	0.44646076	0.44646076
TCGA-BF-A5ER	9903.049881	9918.569586	9996.537628	5867.187538	234.6431595	525.4528705	1641.024049	7528.165493	7685.579644	761.5740972	1390.861185	0.739033573	2.21710072	626.7004701	1692.756399	1882.688028	85131.12488	85012.14047	0.369516787	0.739033573	3.695167866	619.3101343	149.6542986	16386.59142	41113.91574	0	35.8431283	0.739033573	4.434201439	0	0.739033573	0.739033573	2.21710072	6.281785372	0.739033573	4.803718226	2.21710072	0	2.956134293	1.478067146	0	1151.783824	75.38142447	64.29592087	807.7636955	4.064684653	1.847583933	0.739033573	0
TCGA-BF-A5ES	24866.15563	24913.93234	25095.76216	21845.55412	1816.442796	1912.460074	2790.531119	9512.204399	9657.853796	1249.616163	2234.836924	0	0	1771.449193	553.3749377	605.7901665	40196.45042	40327.72042	7.8854769	6.03007057	4.174664241	531.5739134	73.28855001	24946.40195	150164.0643	0	33.86116551	0.927703165	1.391554747	0	2.783109494	0.463851582	0	3.246961076	4.638515823	24.12028228	5.566218988	0	0.927703165	2.783109494	0.927703165	2352.191374	355.7741637	382.6775554	1473.656477	0.463851582	0.463851582	4.638515823	1.391554747
TCGA-BF-A9VF	20535.84031	20507.30022	20718.24875	15734.27929	3202.695178	1071.184274	4413.47775	16189.99018	16370.2271	1659.668656	1900.398165	0.930655321	1.240873761	1067.461653	1225.362839	1212.333665	21036.22266	20841.09526	7.755461008	8.375897888	0.930655321	2802.203171	151.0763804	15531.08621	39991.50001	0	69.79914907	0	9.92699009	0.620436881	2.791965963	2.481747523	4.343058164	1.240873761	9.306553209	11.47808229	3.722621284	0.620436881	3.102184403	2.171529082	0.31021844	1128.574686	287.5724942	323.5578332	879.4692783	4.032839724	1.240873761	0.620436881	0
TCGA-BF-AAOU	23223.15496	23456.14719	23329.54411	24013.62632	1135.172199	1081.977625	4015.658355	8890.409072	8818.064452	1365.504702	951.1189745	0.531945735	1.595837205	7335.531688	1245.284966	1301.139268	19691.56722	19806.99945	0.531945735	0.531945735	204.2671623	786.2157966	163.8392864	15659.9505	51090.72813	1.06389147	80.85575174	0.531945735	0.531945735	0	3.191674411	0.531945735	1.06389147	0.531945735	0.531945735	5.851403087	14.36253485	0	0	1.06389147	0	1897.982383	495.7734252	496.3053709	1637.860919	1.06389147	2.127782941	1.595837205	1.06389147
TCGA-BF-AAOX	24248.70002	24213.2821	24280.34561	20023.69857	539.4421489	1020.622869	4636.603769	13084.7205	13304.14394	1410.848697	1243.609057	1.257440907	1.047867422	1390.729643	2237.40652	2220.221494	10503.19432	10587.02371	8.592512862	7.754218924	3.77232272	1337.078831	92.00275966	2927.112857	14888.30991	0.628720453	36.88493326	0.838293938	0.628720453	0	0.209573484	0.628720453	1.88616136	1.257440907	2.305308329	10.05952725	7.544645439	0.209573484	0.419146969	0.838293938	0	1645.571	133.0791626	154.874805	2670.385339	0.628720453	0.838293938	361.9334076	0.419146969
TCGA-BF-AAP1	14626.64841	14621.13833	14860.70737	9682.422484	425.4746222	1019.366282	1333.441299	4352.011254	4519.230447	1200.001342	495.4287831	0	0.479138088	7684.177088	550.5296632	544.3008681	25959.22247	26118.53589	542.1447467	552.2066465	356.9578756	2152.288292	114.274434	35846.47649	78250.67642	0.239569044	53.66346586	0.718707132	3.833104705	0	1.916552352	1.19784522	0.958276176	1.916552352	28.2691472	4.072673749	11.9784522	0	0.239569044	0.718707132	0.718707132	800.6397452	562.5081154	527.0518969	2516.672808	6.707933233	0.718707132	435.296953	0
TCGA-BF-AAP4	11575.9901	11663.35797	11726.48504	11458.32123	940.8458927	938.8258263	688.3376016	4800.687631	4904.721047	747.9295583	879.7388862	1.515049747	1.010033164	3016.969062	2099.353932	2122.584695	17319.03867	17468.52358	537.8426601	525.7222621	483.8058858	856.0031069	101.0033164	17816.48	54712.48648	0	39.39129341	0.505016582	0.505016582	0	2.525082911	0	0	2.020066329	5.555182404	1.515049747	16.66554721	0	0.505016582	0.505016582	4.040132658	338.8661267	405.0232989	396.9430336	2637.196592	3.030099493	3.030099493	40.90634316	30.80601152
TCGA-BF-AAP7	11053.41469	11007.10509	11108.72893	16116.59727	1469.900906	790.6934862	1294.095955	3887.004584	3966.760001	718.6563356	896.6052493	0.428792563	0.857585126	8372.174793	1569.380781	1603.684186	22863.64825	22859.78912	33.87461248	34.7321976	24.86996866	718.6563356	112.3436515	28315.3169	84370.93987	0	52.74148525	0.428792563	6.003095882	0.428792563	4.28792563	1.715170252	1.286377689	3.430340504	6.003095882	3.859133067	10.29102151	0	0	0	0.428792563	588.3033965	843.0061789	841.2910086	3568.840502	1.286377689	3.859133067	1421.447346	0
TCGA-BF-AAP8	23964.52753	23867.42774	24041.76036	28739.30443	1558.563469	2037.357346	4513.029625	6428.205131	6533.748387	691.3704109	930.0223379	7.450112186	7.450112186	12894.1575	3393.277764	3446.17356	12367.43457	12468.50775	1.986696583	0.745011219	14.90022437	491.9557414	123.6718623	27144.23541	67996.67725	0	29.80044875	0.248337073	1.490022437	0	3.228381947	0.248337073	0.745011219	1.490022437	29.55211167	6.953438041	4.718404385	0.248337073	1.241685364	1.986696583	0.248337073	2822.847507	813.5522507	824.4790819	3221.180172	1.490022437	3.973393166	10.18181999	0
TCGA-D3-A1Q3	11477.11561	11457.08953	11537.36075	7682.673349	1496.782893	1683.859894	3869.039424	4609.003227	4696.283576	1241.116554	1234.774961	1.168188232	0.500652099	5116.163803	2400.126164	2434.003623	36211.16504	36220.34366	0.500652099	0.834420166	6.174709225	864.7930596	111.9791862	44834.73057	93000.96709	0.166884033	90.78491402	0.667536132	10.84746215	0.667536132	1.501956298	15.01956298	2.169492431	0.834420166	31.37419823	4.172100828	3.003912596	0	0.834420166	0.500652099	0	2307.338642	436.5686306	471.1136255	1979.745285	2.002608397	2.002608397	0.166884033	0.166884033
TCGA-D3-A3CC	20959.1222	20818.07766	21291.68784	20739.10238	6839.935699	1654.375182	2585.414062	7347.357927	7570.275926	1221.339459	1385.32789	2.173631626	2.656660877	3607.262441	860.7581241	879.3547502	41718.51181	41794.83043	0.966058501	1.932117001	41.78203015	809.5570235	193.6947294	22624.84857	97855.68825	0.48302925	128.244266	0.48302925	7.96998263	0.724543875	11.35118738	4.830292503	0.724543875	3.864234003	24.87600639	10.62664351	5.796351004	0.241514625	1.932117001	2.415146252	1.207573126	1308.04321	709.3284541	767.7749934	2710.518638	8.453011881	5.071807128	3.622719377	0.241514625
TCGA-DA-A1I8	13284.47117	13370.00086	13433.57793	24618.86545	599.2780154	853.5862883	2290.199951	3256.970527	3376.141893	843.0376268	1513.020184	0.285098961	0.855296882	28686.94252	1879.942547	1901.324969	21336.80622	21560.6089	956.7921121	964.489784	21.66752101	1158.927275	86.09988613	30440.87133	75758.20643	0.285098961	197.8586787	0	5.987078175	0.285098961	5.987078175	2.280791686	1.425494804	0.855296882	0	15.9655418	7.9827709	1.140395843	1.425494804	1.710593764	3.99138545	1370.470704	972.7576539	951.6603308	3073.366796	4.276484411	15.68044284	11447.00837	0.855296882
TCGA-DA-A95V	31519.9906	31225.68792	31390.68898	29246.54597	2558.169403	667.4053257	557.2595023	6022.756214	6057.149574	809.7677142	790.6119188	0.870717972	0	15126.11261	2281.281087	2259.077779	12144.33892	12102.54446	251.637494	271.2286484	72.2695917	367.8783433	77.92925852	16144.85264	92099.3228	0	29.60441106	0.435358986	0.870717972	0	1.741435945	0.870717972	0.435358986	0	3.918230875	3.918230875	10.88397465	0.435358986	0.435358986	0.870717972	0	153.6817221	416.6385497	415.7678318	503.710347	8.271820737	5.65966682	236.8352885	0.435358986
TCGA-DA-A95Y	26828.27926	26999.58596	27118.24857	17451.65637	2863.838209	1291.629733	3876.312012	20516.39579	20553.67349	1013.612053	1422.813101	0.85368786	0.85368786	1287.361294	1697.700592	1726.156854	17661.37902	17576.01023	2.845626201	4.268439302	70.00240455	1318.094056	117.8089247	22893.06279	75098.06739	0.28456262	92.76741417	0.28456262	4.837564542	0.28456262	0.85368786	3.130188822	1.422813101	0.85368786	13.65900577	5.691252403	8.252315984	0	1.707375721	1.991938341	0.28456262	608.9640071	238.4634757	256.6754834	1348.826819	1.138250481	1.138250481	1553.427343	336.6375796
TCGA-EB-A1NK	26653.77053	26886.91101	26930.36793	20504.617	3091.31355	1677.789288	3134.770465	11632.35919	11867.84869	1127.530778	1579.717601	1.761766841	4.110789295	7742.965265	194.9688637	196.7306305	50301.37958	50569.7554	1.174511227	0.587255614	6.459811749	1415.286029	136.830558	4379.16511	51356.67792	0	83.39029713	0.587255614	6.459811749	0	2.349022454	1.761766841	0	8.808834204	58.13830574	8.22157859	12.33236789	2.349022454	1.761766841	2.936278068	0	1540.371474	317.1180313	352.9406238	772.2411319	0	2.349022454	1.174511227	0
TCGA-EB-A3HV	16918.40028	17015.09467	17211.88368	31878.04862	1735.965253	541.3468727	1202.764793	5438.120482	5510.446465	377.0018394	1099.05741	0.283353506	0.495868635	17412.85215	4098.141754	4183.218644	20410.44889	20436.44657	8.854797054	8.996473807	14.23851366	550.7683768	98.46534325	27967.62856	153884.0469	0.283353506	23.87253286	0.212515129	1.133414023	0.283353506	0.283353506	0.425030259	0.212515129	3.046050187	4.108625833	1.275090776	1.487605905	0	0	0.283353506	0.283353506	657.876002	298.6545951	315.1599368	362.1257803	0.779222141	2.195989669	3.541918822	0.070838376
TCGA-EB-A3XC	21218.7512	21076.6321	21084.8234	74489.66135	2497.937839	3078.291655	1201.25458	3713.936765	3822.061964	741.7224836	1590.751036	1.228695445	1.638260593	2463.943932	2399.642204	2365.238731	15543.81651	15524.97651	1124.256332	1127.942418	6.553042373	4352.448831	189.2190985	13269.50124	56426.60961	0.819130297	249.4251753	0.409565148	25.39303919	2.866956038	5.324346928	6.962607521	0.819130297	5.324346928	10.23912871	9.010433263	20.88782256	1.228695445	2.45739089	3.686086335	1.638260593	961.2494031	487.7920916	506.2225233	4514.227065	2.866956038	4.505216631	29.89825583	0
TCGA-EB-A3XD	31163.02661	31148.05042	31213.02065	61336.08308	9514.284752	560.2856576	1725.78554	6424.785064	6477.86244	738.2380205	931.3868105	5.065475678	5.726189897	15880.92696	4125.499583	4086.517444	11963.11188	12049.22497	74.66070673	78.62499204	5.505951824	510.291615	126.6368919	19156.74806	51724.67334	0.220238073	22.0238073	0.660714219	1.761904584	0	0.880952292	0.220238073	0	2.422618802	446.6428119	4.845237605	16.07737933	0	0	0.440476146	0	879.8511014	948.5653802	976.3153774	2261.845009	3.083333021	2.863094948	1.541666511	0.440476146
TCGA-EB-A3XF	12792.72077	12782.17197	12990.39623	22715.01964	2387.470036	1773.575378	3355.437669	3053.879404	3062.822957	756.7621861	2001.979965	0	0.229321875	14264.04992	2705.99812	2738.561826	18570.71473	18525.53832	315.0882557	321.2799463	49.99216866	1208.526279	130.7134685	20908.88056	113006.38	0.458643749	88.51824359	0.229321875	11.92473748	0.687965624	7.108978112	3.669149993	1.375931247	0.917287498	1.146609373	5.274403115	4.127793742	0.229321875	1.146609373	2.063896871	1.146609373	1811.872131	1368.134304	1364.00651	1992.577768	2.293218746	0.917287498	2026.746728	0.458643749
TCGA-EB-A3Y6	12322.99829	12187.79448	12386.63773	19202.06221	2311.672867	1028.557541	1979.547002	3538.353213	3648.821686	719.4859662	921.93145	0.480297708	0.960595415	3565.009736	3045.087467	3098.640661	17971.05918	18058.71351	256.4789759	250.9555523	18.7316106	813.384168	158.4982436	20508.95227	41544.55097	0.960595415	115.7517476	0.480297708	2.881786246	0.240148854	3.1219351	1.921190831	5.523423639	2.641637393	37.4632212	4.082530516	5.283274785	0.240148854	0.240148854	0.480297708	1.440893123	973.8036024	457.2434178	505.9936351	2358.021596	0.960595415	0.720446562	674.8182794	208.9295029
TCGA-EB-A41A	10353.40223	10304.54632	10341.9628	3642.029622	164.9184988	2585.073637	3833.16349	6252.603663	6289.5435	1163.962353	1050.759626	0	0	1132.027268	5976.150688	5999.982841	35189.1272	35145.03772	57.67381028	48.85591366	324.8322455	933.9820763	190.657224	22905.08225	7954.69603	0.23832153	68.63660066	0	5.958038252	0.47664306	1.42992918	0.95328612	1.66825071	0	1.66825071	6.434681312	4.528109071	0.23832153	0.47664306	0.71496459	0.47664306	2500.707815	86.74903694	85.79575082	1522.636256	2.383215301	2.383215301	3592.697066	0
TCGA-EB-A41B	16527.76885	16588.16178	16403.78571	13180.93473	4282.214033	1843.405394	1719.067007	4941.562735	4946.891523	1066.112852	800.0287044	1.421010132	0	3187.680979	5218.304458	5161.464053	26541.62725	26492.24715	538.9180926	503.3928393	31.26222291	627.7312259	138.9037404	19151.3088	92913.10274	0.355252533	52.57737489	0	7.815555727	0.710505066	1.421010132	3.197272797	1.421010132	0.355252533	24.86767731	7.460303194	5.684040529	1.776262665	0.710505066	2.486767731	0	1908.77186	537.4970825	587.2324371	3859.108266	1.776262665	1.776262665	37.6567685	111.1940428
TCGA-EB-A42Y	16839.49208	16739.88479	16989.12838	15480.14547	403.8377203	1617.60444	2559.141268	5722.236269	5740.264739	1067.285404	991.5658312	1.802846966	1.802846966	2156.204971	1975.469563	1946.624011	41657.93413	41587.6231	760.3507078	747.7307791	13.52135224	2464.491802	260.9620983	40842.14587	64338.65038	0	86.9873661	1.352135224	7.211387863	0.450711741	2.704270449	1.352135224	0.450711741	0.901423483	4.957829156	7.662099605	3.605693932	0	0.901423483	1.352135224	0	1432.361914	145.1291807	146.9320277	1532.870633	3.605693932	0	51.38113852	15.77491095
TCGA-EB-A431	16128.66679	16129.21945	16155.19421	13593.08828	2213.38098	2483.07634	1144.547318	3272.266861	3289.399149	1820.996336	2129.930161	0.552654427	0	609.5778328	1816.022447	1816.022447	17880.58133	17936.95208	105.0043411	103.3463778	238.194058	625.6048112	89.53001715	3864.159752	35136.66315	4.421235415	82.3455096	0	8.289816403	0	3.315926561	4.973889842	2.763272134	6.079198695	2.210617707	22.6588315	16.57963281	0.552654427	2.763272134	2.210617707	1.657963281	891.4315905	264.168816	260.300235	2953.937911	8.84247083	13.26370624	9.947779683	0
TCGA-EB-A44N	21572.33059	21639.34833	21729.39419	36339.26091	4491.369326	1440.14327	2838.068319	5863.018697	5933.579222	1144.615715	2171.433734	2.066626259	1.771393936	4254.002538	699.7006049	684.9389888	24396.22776	24351.64768	72.33191907	70.56052514	27.75183834	556.5129284	75.87470695	21732.64174	82311.65728	0	50.77995951	0	4.428484841	0.295232323	2.361858582	2.657090905	0	7.085575746	9.152202005	4.428484841	10.62836362	0	1.771393936	0	0.295232323	1410.324806	662.7965646	678.1486453	7124.25118	1.180929291	23.02812117	8.856969682	0
TCGA-EB-A44P	10135.1659	10082.27969	10101.07076	15478.0283	1191.005006	1793.675236	2227.419578	3652.441183	3781.847712	1152.454259	1557.33397	0	0	2061.012079	1268.300224	1272.755838	37562.5699	37475.20112	1051.13747	1057.72403	39.325637	492.2484908	75.74543876	18026.83326	195489.485	0.968611749	57.14809318	0.581167049	3.293279946	0.19372235	0.968611749	2.130945847	1.162334099	0.968611749	0.19372235	6.586559892	2.905835247	0	0.3874447	0.581167049	0.774889399	2233.812415	687.1331746	678.8031136	1467.253077	1.743501148	8.13633869	65.86559892	0
TCGA-EB-A4P0	21780.82987	21538.69624	21933.38806	40549.68533	328.5599417	2443.380269	3852.094141	5537.232245	5570.823037	1584.015821	3953.566327	0	0	3573.22058	352.3534199	358.6516936	43544.86435	43444.79178	2009.499196	2019.996319	193.8468666	932.8443074	130.5142261	18127.13135	21630.02121	0	81.17774918	0.699808183	2.099424548	0	0.699808183	2.79923273	0.349904091	1.399616365	3.149136822	29.39194367	17.84510866	0	0.699808183	1.749520456	0.699808183	4744.349574	475.5196601	479.3686051	1519.283564	3.499040913	11.54683501	3743.973777	6.998081826
TCGA-EB-A4XL	19109.58856	19087.7012	19153.36328	20716.26503	729.4984596	890.4066262	4291.846526	6503.191345	6722.305456	959.9170301	1848.640013	0	0	9096.723126	2793.404256	2906.689378	16872.9891	16895.11698	27.65984928	23.81152242	26.45724713	379.3007157	39.44535027	8543.52614	180770.3436	0.481040857	48.34460612	0	1.683642999	0	0.721561285	0.481040857	0.962081714	1.443122571	11.54498057	34.87546213	7.93717414	0	0.240520428	0.240520428	0	4124.444308	457.2293345	469.9769173	640.505901	1.683642999	10.34237842	809.5917623	1.924163428
TCGA-EB-A51B	12948.41565	12888.50818	13079.55457	13285.21253	270.3142037	1308.832151	3184.958841	5798.23967	5832.942169	1033.769185	1689.098484	0	0.365289465	441.6349626	1435.587596	1422.071885	38306.0797	38048.91591	12.05455233	10.95868394	86.93889255	678.3425356	131.1389178	25783.95685	67197.91931	0	39.45126217	0.730578929	2.922315716	0	0	0.730578929	0.730578929	1.826447323	0.730578929	6.209920897	5.479341968	0	2.557026252	3.287605181	0.365289465	2696.201538	80.36368219	84.74715576	777.3359805	2.557026252	0.365289465	13.88099965	182.6447323
TCGA-EB-A550	17091.48803	16996.79995	17308.00042	36998.21449	2600.169457	759.5254626	4379.612616	2972.85945	2990.180441	627.8859297	1508.947014	0.577366372	1.44341593	6844.678342	745.0913033	775.691721	28674.32351	28495.9173	1969.108012	1894.050384	40.99301242	243.9372922	66.3971328	17321.85721	74637.01698	0	42.72511154	0	1.732099116	0	2.598148675	1.44341593	2.020782303	0.288683186	1.732099116	11.25864426	8.08312921	0	1.154732744	0.866049558	0.577366372	3421.184438	1535.505867	1500.863884	1056.291778	1.732099116	4.618930977	2.886831861	0.866049558
TCGA-EB-A5UM	8518.696647	8492.995097	8523.071379	7206.003663	547.9351676	507.7423184	912.1315963	4082.171683	4283.68277	748.3525717	671.2479223	0.273420742	0.273420742	3449.749506	1133.602398	1177.349716	20960.98095	20878.95472	1.093682969	0	15.58498231	399.7411252	38.27890392	40315.61503	327444.3062	0.273420742	27.88891571	0	0.820262227	0	0.820262227	0	0.820262227	0.820262227	3.827890392	3.55446965	6.015256331	0.546841485	1.640524454	1.640524454	0.273420742	909.6708096	683.5518557	679.7239654	825.457221	1.367103711	5.741835588	0.546841485	0
TCGA-EB-A5UN	16574.97466	16502.18358	16593.69237	9876.709736	1355.696734	932.3200419	4709.731454	6074.638488	6186.64762	959.9509418	1616.259091	2.376851605	1.188425802	6734.214809	921.9213161	934.1026806	22976.13314	22714.97657	16.34085478	13.07268382	35.35566762	387.1297051	48.42835144	11994.18741	132117.5935	1.188425802	20.20323864	0.297106451	4.159490308	0	4.159490308	1.188425802	0.297106451	3.862383857	11.29004512	11.58715157	2.376851605	0.891319352	0.594212901	0.594212901	0.891319352	2366.749985	543.4076981	551.1324658	1362.827289	1.188425802	1.782638703	2.971064506	0
TCGA-EB-A6QY	10566.86618	10445.60968	10564.87183	10668.17918	1439.123252	1399.236244	1833.605762	3931.662387	4096.39573	900.2497724	1333.82155	1.196610243	0.398870081	2063.753798	464.2847741	470.2678253	20304.08259	20241.06112	206.2158318	228.9514264	306.7310922	1414.792177	90.54350835	4144.65901	19674.66561	0.398870081	116.4700636	0	3.190960647	0	2.393220485	0.398870081	1.994350404	2.393220485	22.33672453	2.792090566	26.72429542	0.797740162	0.398870081	3.190960647	5.185311051	908.2271741	399.2689509	439.9536992	3908.527922	6.780791374	0.797740162	3.589830728	1.994350404
TCGA-EB-A6R0	7863.576693	7949.630082	7823.239166	2106.067078	115.1860479	180.174285	4677.360294	1158.5834	1163.065347	429.8187545	302.9796434	0	0	7288.094648	760.5864718	769.1021718	58427.11435	58390.81057	2153.57572	2120.409309	623.4388817	1544.47907	221.8563957	9516.967084	24827.74756	0	177.9333113	0.896389478	7.61931056	0.448194739	4.481947388	7.171115821	1.344584216	0.896389478	0.448194739	1.344584216	3.137363172	0	2.240973694	3.137363172	0	2966.600976	380.5173333	403.3752649	1038.915405	0.448194739	16.1350106	7846.545293	3.137363172
TCGA-EB-A82C	13053.74101	12927.85127	13223.54577	24776.85678	989.5518838	2227.223656	3502.955115	3117.234817	3287.771495	1885.418382	1145.45022	0	0	1249.382445	565.039981	618.4699274	28327.38651	28205.15636	952.224113	864.3940642	86.36621471	4321.238404	115.6428977	30392.12457	54817.66116	0.731917074	31.47243417	2.195751221	5.85533659	0	5.123419517	1.463834148	2.195751221	5.85533659	18.29792684	5.85533659	5.123419517	0	0	0	0.731917074	2376.534739	247.3879709	262.7582295	1657.792172	6.587253664	14.63834148	2.927668295	0
TCGA-EB-A85I	9580.045008	9575.201981	9668.833831	12945.94859	1594.97014	1989.407762	1300.621737	4626.70488	4682.13063	1647.167206	1594.432026	0	0	3883.031218	280.895551	281.9717791	26810.99604	27046.69001	59.73066314	67.80237437	2.690570412	1110.129352	137.219091	20473.62649	136532.9955	2.690570412	65.11180396	0	4.843026741	0.538114082	3.228684494	3.228684494	0	10.76228165	8.609825317	5.381140823	7.533597153	0	0	0.538114082	0	1416.854379	608.068913	567.1722428	5588.314745	0.538114082	5.381140823	1776.314586	0.538114082
TCGA-EB-A97M	35996.12248	35945.29609	36280.84225	32528.65884	2757.734063	1364.033085	11138.79859	15042.31124	15159.83289	3193.553098	1849.528591	0.689950979	0.22998366	1792.722627	176.6274506	181.2271238	26090.26629	26102.91539	86.47385603	97.74305536	1.379901958	969.3811255	151.0992644	28937.46399	7805.185442	0	71.52491815	0.22998366	2.759803916	0.689950979	3.679738555	2.299836597	5.979575151	0.919934639	3.449754895	49.67647049	5.749591492	0	1.379901958	2.299836597	0.689950979	3682.958326	655.6834137	687.6511424	1547.100079	3.219771235	0.919934639	1.149918298	0
TCGA-EE-A29P	11579.00456	11559.73998	11646.6776	15262.24536	385.7856988	1305.546225	4744.521942	3223.854498	3312.02703	1155.628223	1731.342989	0	0.246981881	6481.298532	1543.883741	1583.894805	21295.27178	21236.98405	1168.965245	1158.098042	14.07796724	1771.107072	85.20874909	7875.758234	45556.30199	0	197.0915414	0.493963763	10.6202209	0.493963763	7.656438324	2.469818814	1.72887317	0.987927526	12.10211219	14.07796724	4.445673865	0	1.234909407	1.234909407	0.246981881	2542.431487	362.32242	359.3586375	3011.944044	1.975855051	0.246981881	1806.425481	0.493963763
TCGA-EE-A2GM	16053.18238	16100.10139	16378.48751	11279.17326	3077.261375	633.5630123	380.9823495	2044.104806	2110.104212	583.6724665	345.6366964	0.469190086	0	10686.89898	5033.314842	5030.343305	35341.27401	35508.46208	2826.713869	2864.718266	421.9582837	2118.393237	462.9342178	20102.60562	95495.19651	0.31279339	315.7649276	0.625586781	42.3835044	2.971537209	8.914611627	7.350644675	2.815140514	0.781983476	0.781983476	9.696595103	55.20803341	2.033157038	2.502347123	2.033157038	0	110.7288602	1502.815844	1583.516539	3091.806268	7.50704137	53.01847968	1.407570257	0.938380171
TCGA-ER-A196	20761.39811	20580.49937	20825.14031	35669.48751	1121.701281	803.797163	2386.701474	5173.122998	5289.311305	794.1148041	939.8343058	0.968235892	0.968235892	1632.607086	2142.867402	2184.501545	21141.4307	21228.41056	0.484117946	0.484117946	20.49432638	1018.10004	114.2518353	3887.305734	16869.41257	0.161372649	32.75864768	0.322745297	2.581962379	0	0.484117946	0.645490595	0.645490595	1.613726487	13.71667514	16.62138281	3.711570919	0.161372649	0.806863243	0.322745297	0.968235892	1493.826609	287.8888052	280.9497813	2293.589455	0	1.936471784	0.484117946	0.161372649
TCGA-ER-A19K	13954.48559	14009.20906	14034.12049	21141.22944	1099.982644	1107.946134	1643.541916	4813.21531	4873.656161	938.4667218	1826.498004	0.816768252	0.204192063	1779.738022	1359.91914	1350.526305	19010.89365	19211.61444	0.204192063	0.204192063	6.125761892	1393.202446	141.0967156	3520.066975	30387.04606	0.204192063	92.70319663	0.204192063	3.062880946	0.408384126	1.633536504	1.633536504	0.612576189	3.471265072	6.534146018	5.308993639	6.534146018	1.020960315	0.408384126	1.020960315	0.204192063	920.0894361	334.4665993	340.7965532	4194.513359	1.633536504	3.675457135	100.8708791	30.4246174
TCGA-FR-A2OS	17219.86197	17279.64667	17594.45049	19105.25968	1995.625753	1387.814633	5461.270101	4070.653061	4076.257876	608.4338775	1116.915209	0.311378648	0.622757295	3527.297321	968.0762155	1005.753032	27588.14818	27681.87315	6.227572953	9.029980782	19.92823345	1392.796691	103.0663324	15571.73479	41755.56527	0	148.5276149	0.934135943	8.718602134	0	2.491029181	1.245514591	10.27549537	3.425165124	0.622757295	10.58687402	4.670679715	1.245514591	0	0	0.311378648	2669.449146	375.2112704	387.3550377	2808.324023	2.802407829	5.604815658	15.25755373	110.5394199
TCGA-FR-A3R1	21457.38966	21571.98676	21466.36167	16451.82089	273.2386405	1860.877488	2208.339162	7304.035898	7332.583218	1117.423694	3276.824592	0.407818866	0	51101.33524	4686.246594	4670.341658	20415.41245	20395.83715	981.6200115	993.0389398	1.631275466	2013.401744	216.9596369	29763.02869	70205.20222	1.223456599	60.7650111	1.223456599	6.525101863	0.815637733	1.223456599	3.670369798	0	0.815637733	10.60329053	28.95513952	1.223456599	0.407818866	1.631275466	2.446913199	0.407818866	1344.578803	734.0739596	739.3756048	1224.272237	4.486007531	0.815637733	159.4571768	0
TCGA-FR-A8YD	10660.25971	10625.58758	10739.2667	7708.581296	2778.886149	556.4593046	2320.19089	3863.384978	3915.108978	629.7823386	452.4429075	1.705186837	2.27358245	3486.538687	1060.057817	1095.866741	41131.94849	41036.45803	472.3367539	487.1150399	3.410373675	1447.135229	147.2144636	56356.99337	73856.18909	0.568395612	113.6791225	1.136791225	7.957538574	0	2.841978062	0.568395612	0	0.568395612	2.841978062	6.252351737	32.96694552	0	0.568395612	0	1.136791225	1190.788808	421.7495444	443.9169733	1698.36609	11.36791225	3.978769287	1.705186837	0
TCGA-FS-A1ZE	8743.377999	8743.377999	8701.698348	11209.48894	945.7775008	1667.965098	430.81957	2662.044251	2687.363665	1768.463696	1972.577127	0.779058897	1.168588345	5647.787473	1773.527579	1835.85229	23106.49735	23116.62512	1.558117794	2.726706139	9.348706762	1028.357744	86.865067	45363.04145	188643.6585	0	22.20317856	0.389529448	1.947647242	0.779058897	0.389529448	0.779058897	2.337176691	3.505765036	5.453412278	11.296354	3.895294484	0	1.947647242	0.779058897	0.389529448	489.2489872	334.9953256	345.5126208	2930.81957	4.284823933	11.296354	3.505765036	0.389529448
TCGA-FS-A1ZF	12913.83419	12979.89242	12944.38612	28056.58328	2307.08381	2060.741647	3079.689901	4190.844439	4259.655099	2364.609522	1586.498578	0.55048528	0.55048528	3942.025092	1215.746742	1245.472947	16153.44007	16284.18032	552.9624641	551.3110082	240.8373101	5149.239312	175.8800471	23590.22096	105335.9089	0.55048528	107.3446297	1.100970561	11.83543353	0.55048528	4.128639602	1.100970561	0	1.926698481	96.33492405	22.29465385	12.93640409	0.27524264	0.82572792	1.651455841	0	2284.789156	1398.232612	1415.848141	6317.093834	1.651455841	53.12182955	2926.104507	0
TCGA-FS-A1ZU	3428.171581	3449.711882	3645.532803	1490.523573	735.3075563	162.2049958	1904.68482	472.5811547	489.5523012	213.4448033	240.2069958	0	0.326368201	258.1572468	325.062728	300.9114811	65607.51482	65929.64024	33.28955648	30.35224267	53.52438493	1003.908586	121.7353389	36869.1629	72581.67691	0.652736402	29.04676987	0.326368201	13.70746443	0	1.305472803	12.07562343	10.77015063	0	2.284577405	27.41492886	2.610945606	0	0.979104602	0	0	2378.571447	119.7771297	140.0119581	2022.50374	15.33930544	0.652736402	1534.58328	0.979104602
TCGA-GF-A2C7	13482.8502	13530.37407	13630.01624	8713.952575	927.5050029	1722.345204	2027.58911	6621.610407	6781.411192	1018.67616	1121.764178	0.287153252	0.287153252	1949.196272	1498.078514	1491.904719	30177.50953	30107.73129	0.574306503	0.143576626	34.88912008	1715.022796	124.1937814	8297.436784	22487.54545	0.861459755	75.66488182	0.861459755	8.758174176	0	0.861459755	1.292189633	2.297226013	2.010072762	1.72291951	12.92189633	7.322407918	0.430729878	1.005036381	1.005036381	0.143576626	866.4849369	216.800705	230.2969078	2590.12233	3.732992272	2.871532517	2.153649388	0
TCGA-GF-A769	16679.96077	16527.08349	16724.89035	21565.03148	509.396409	1112.736486	2325.83515	5061.871533	5075.292057	1285.452794	1844.446791	1.167002083	0.583501041	24077.58697	466.217332	522.816933	57614.30931	57888.5548	490.7243757	502.9778976	39.09456976	1084.728436	198.9738551	37535.45498	76845.92013	0	93.3601666	0.583501041	5.835010413	0.583501041	1.167002083	4.084507289	0	0.583501041	0	4.084507289	8.169014578	0	2.334004165	0.583501041	0	979.6982483	2653.762736	2560.402569	998.9537826	2.334004165	5.835010413	106.1971895	117.2837093
TCGA-GN-A26D	3089.501003	3090.330177	3141.738943	3285.185984	1350.723869	266.579327	723.0394189	691.1162336	672.0452397	264.5063929	257.4584169	4.56045505	4.975041873	2369.778279	928.2598962	938.2099799	23072.58586	23261.63745	0.829173646	0.829173646	212.6830401	864.4135255	226.3644052	43978.95557	49379.77811	0.829173646	172.8827051	0.414586823	6.218802342	0.829173646	1.658347291	4.145868228	2.902107759	0	3.316694582	17.82723338	4.975041873	0	0.829173646	1.658347291	0.414586823	933.6495249	202.3183695	241.2895309	1611.913567	0	0.414586823	3.316694582	0.414586823
TCGA-GN-A8LL	15489.77445	15555.25514	15741.98073	30475.98126	194.3297946	1821.630596	4325.105297	5828.204012	6016.196966	593.9732416	1476.483983	0	0	1399.596977	2216.20457	2218.316851	32830.32897	32795.68757	2485.731546	2448.977868	1.689824301	1100.498076	247.9817161	33275.59767	58840.52706	0.84491215	57.03157014	0.422456075	6.759297202	0	5.491928977	1.689824301	1.267368225	0	2.112280376	42.66806359	14.36350655	0	0.84491215	3.802104676	0	1740.941486	54.07437762	50.27227294	1533.938009	0	1.267368225	0.84491215	0.422456075
TCGA-GN-A8LN	28860.9785	28794.62902	29077.1011	18545.95473	3876.128054	899.2377447	6361.46302	16100.75896	16318.22951	1888.938447	1247.160676	0.898638652	1.048411761	42783.73692	2680.788873	2704.003705	25856.08062	26026.52242	899.3875178	878.4192826	24.56278983	1269.476869	137.6414869	24563.83824	60743.03038	0.149773109	45.23147883	0.748865544	4.64296637	0.149773109	2.246596631	1.19818487	0	0.299546217	3.894100827	3.444781501	5.242058805	0	1.19818487	1.048411761	0.149773109	2050.843178	2539.403058	2540.45147	1529.18344	3.295008392	12.73071424	1209.567626	0
TCGA-IH-A3EA	20198.72892	20202.41963	20395.91829	9357.531737	353.7809216	1443.594878	8396.892633	20061.6454	20272.54312	1313.365537	1061.342765	0.527244294	1.054488589	1695.090407	728.1243706	704.3983774	27252.73033	27310.72721	0.527244294	0.527244294	18.9807946	1674.527879	186.1172359	11579.86644	18155.13003	0	38.48883349	10.54488589	1.054488589	0	1.054488589	1.054488589	1.054488589	0.527244294	0	8.963153005	7.908664416	0	0	0	2.108977178	1184.71793	102.8126374	90.15877435	600.0040071	5.272442944	1.054488589	1.581732883	0
TCGA-YG-AA3N	17463.43675	17405.71191	17447.33236	10999.92805	1980.003781	1834.018502	1467.38212	8244.194471	8414.440914	2080.603952	1584.714128	0.209147965	0.627443894	1722.542637	3992.843793	4146.567547	20609.64959	20682.85137	933.0090703	931.5450346	59.81631789	1590.779419	173.3836627	9995.390379	5365.691033	1.045739823	69.64627223	1.464035753	6.27443894	0	2.509775576	2.091479647	0.627443894	0	2.091479647	5.228699116	34.09111824	0	0.627443894	0.836591859	0	776.3572448	238.2195317	264.7813233	1154.496765	4.182959293	2.928071505	3.973811328	1073.765651
TCGA-D9-A1X3	13010.30414	12987.13956	13193.7846	9994.670733	1411.485933	1504.568014	4913.293124	6353.876035	6491.592315	1279.984542	1435.780497	0.141247467	0.4237424	2148.091471	2402.195664	2393.155826	35435.88191	35499.58452	1993.849238	2002.606581	10.02857013	841.1286633	180.5142623	29396.98773	79807.64355	0.847484799	77.82735407	0.4237424	2.966196798	0.141247467	0.564989866	1.836217065	4.802413863	0.564989866	0.988732266	3.954929063	2.118711998	0.141247467	0.988732266	1.694969599	0.141247467	1982.125698	396.7641335	422.6124199	1320.24007	7.062373328	11.86478719	3.531186664	0
TCGA-EB-A24C	14783.25544	14740.28578	14886.09296	12194.57438	647.321143	953.661076	2600.268391	7601.648007	7628.081595	517.6879325	1157.284191	0	0.241402627	7109.790156	3821.403578	3833.715112	14956.58253	15135.46188	0.241402627	0.36210394	26.67499023	1215.341523	356.430978	47158.12379	59676.41909	1.207013133	39.83143337	0.36210394	1.207013133	0	2.655428892	0.965610506	1.569117072	3.741740711	26.4335876	2.293324952	7.845585362	0	1.207013133	0.482805253	0.120701313	744.6064015	334.463339	348.8267953	735.191699	5.069455157	5.672961723	1.689818386	0
TCGA-EB-A5SG	18693.84277	18759.94294	18618.81014	12310.7101	627.9516182	1170.151664	2032.133615	7669.406251	7851.628342	1837.406086	1333.615599	0	2.679736635	3199.605543	1354.160246	1406.861734	29696.84139	29558.38833	363.5509369	346.5792715	16.97166536	621.6988994	48.23525944	21297.65353	91695.22819	0	29.47710299	1.78649109	9.825700997	0	3.572982181	0	0	3.572982181	3.572982181	3.572982181	1.78649109	0	1.78649109	0	0	1082.613601	368.9104102	375.163129	1071.894654	0	14.29192872	228.6708596	0
TCGA-EE-A29N	16118.33859	15976.87655	16105.61797	15486.69412	1384.573444	1118.756397	1070.725099	5970.575457	6008.517989	1407.821469	1715.748147	0	0.877283981	10440.55666	4422.827192	4480.289293	11808.90035	11946.41462	6.798950856	6.360308865	189.274019	1419.00684	126.5482143	14719.7286	57836.48172	0.657962986	56.5848168	2.85117294	2.412530949	0.657962986	5.263703889	0.877283981	0.877283981	2.193209954	27.85376641	10.30808678	8.553518819	0.219320995	1.096604977	0.657962986	0	527.9056358	686.6940365	733.1900875	5235.630801	2.193209954	3.28981493	1326.892022	4.386419907
TCGA-EE-A29T	17931.88005	17929.90887	18553.25857	30473.93076	314.6316293	2569.365281	5998.016077	4276.260824	4301.886243	2021.375542	1048.064492	0.151629701	0.151629701	19164.17463	1777.554983	1803.028773	37834.49133	37925.16589	473.5395558	473.8428152	2.122815812	598.3307996	151.7813306	24129.74408	101327.9123	0.303259402	70.5078109	0.606518803	15.16297009	0	2.577704915	8.188003847	0.606518803	0.151629701	3.184223718	10.76570876	4.852150428	1.213037607	1.971186111	1.81955641	0.303259402	3095.217084	656.8598641	657.3147532	1583.620596	1.667926709	2.577704915	1828.957452	0.909778205
TCGA-ER-A194	15502.45397	15495.22405	15649.23808	18379.12	1606.050263	1039.930996	380.1590918	6201.250607	6279.770862	828.9183204	1639.677781	0	0	2605.628238	7457.238407	7651.773599	32980.69276	33108.98174	280.1172255	303.1520754	98.86490313	580.4109619	122.5723034	15358.02378	25370.78542	0.16813759	15.46865831	0.336275181	3.867164578	0.16813759	9.75198024	0.504412771	0.504412771	1.513238313	28.91966554	2.017651084	12.61031928	0.16813759	0.16813759	0.16813759	0	289.364793	265.9936679	277.0907489	1800.081042	2.185788675	2.858339036	495.6696164	225.8087838
TCGA-ER-A195	20927.79034	20674.16646	21056.96749	33337.53007	1987.508751	921.7062737	5227.490062	7777.556216	7690.225183	812.1786036	2174.178834	0	0.363879303	8338.294221	3412.460101	3404.090877	11587.00864	11535.33777	0	0	30.92974073	1333.617644	221.238616	116453.7488	46284.35566	0.363879303	21.46887886	1.455517211	2.183275816	0	1.819396513	1.455517211	0	4.730430935	24.74379258	5.822068843	1.819396513	4.00267233	0	1.091637908	0.363879303	838.7417927	361.3321476	372.9762853	2145.432369	4.366551632	24.37991328	0.363879303	0
TCGA-ER-A198	13539.08947	13480.46497	13698.59034	18771.72176	774.5299279	2136.361104	1449.23977	5629.535971	5677.33342	793.807352	1038.868304	0	0.264074302	961.4945338	1810.229341	1820.792313	45248.33943	45372.45436	1.32037151	1.32037151	636.6831423	1750.812623	324.5473172	32482.7236	20136.19368	0.528148604	132.5652996	1.32037151	5.017411739	0	2.904817323	6.865931854	0.792222906	1.584445812	7.394080458	12.14741789	6.865931854	0.792222906	3.168891625	2.112594416	0.528148604	832.0981258	117.2489901	133.6215968	3431.117407	5.017411739	1.584445812	3.168891625	1.584445812
TCGA-ER-A19B	19458.2335	19322.55273	19433.0984	66052.37766	3359.807353	582.9880713	1120.342501	2962.526239	3008.403911	674.4993843	797.7346191	0.244030168	0.244030168	53021.89878	2242.637244	2220.674529	13072.6961	13266.21202	494.1610902	503.1902064	8.297025712	1291.651679	172.2852986	24995.52205	99326.62315	0.244030168	112.0098471	0.244030168	1.22015084	0.244030168	3.416422352	0.488060336	1.464181008	0.976120672	4.392543024	23.18286596	5.612693864	7.564935208	3.172392184	2.684331848	0.488060336	777.236085	1688.932793	1709.675357	1385.359264	3.66045252	14.15374974	563.4656579	182.5345657
TCGA-BF-AAP6	9198.739899	9267.771538	9370.771127	13237.09081	400.4930831	1081.495686	2766.196411	2381.591563	2422.681824	895.2198329	1439.254897	1.09574031	1.09574031	3211.066977	422.9557595	446.5141761	22899.87673	22880.70127	561.5669086	571.4285714	112.3133817	1694.562389	129.8452267	21856.18408	80266.2649	0.547870155	64.10080811	1.09574031	2.739350774	1.09574031	7.670182167	1.09574031	1.09574031	9.313792631	4.382961238	1.643610464	14.79249418	0	1.643610464	0	1.09574031	1360.909464	350.0890289	334.7486646	3000.684838	6.574441857	3.835091083	3145.870429	1.643610464
TCGA-D3-A1Q6	25494.17815	26064.91288	25376.93474	14106.7889	1894.473331	448.8466162	2560.635462	4540.26157	4697.477521	476.2925523	982.7052601	0.14074839	0.42224517	172589.1947	488.9599074	482.9077266	11136.01263	11104.20349	399.1624345	402.5403958	4.644696875	470.6626167	38.98730407	11572.89563	36637.5097	0	24.77171667	0.703741951	0.703741951	0	0.42224517	0	0.14074839	0.562993561	4.081703314	6.192929167	4.222451705	0.28149678	0.14074839	0	1.829729072	1467.864961	3928.709814	4026.529946	822.8150888	9.570890531	0.562993561	5.066942046	9.993135701
TCGA-D3-A1QB	10483.37242	10563.81645	10699.05569	6649.165233	363.7469079	591.963117	4154.525982	2352.404883	2354.736594	839.9988691	686.6888743	0	0	865.3562257	2596.943069	2576.540598	32245.81363	32107.07683	0.291463869	0.291463869	22.15125401	1022.746715	174.2953934	7957.255075	93792.78143	1.457319343	94.43429341	0.582927737	15.15612116	0	12.24148248	11.65855474	0	0.874391606	4.663421897	8.160988319	6.120741239	0.291463869	1.165855474	3.206102554	0.582927737	2461.703834	825.7171396	794.2390418	1393.780219	0	2.04024708	1.165855474	0
TCGA-D3-A2JC	12740.89985	12658.38769	12728.75437	11702.36474	1573.032711	1074.682376	2448.664132	5799.949644	5892.390258	719.7644008	1640.79679	0.771141718	0.771141718	8184.319836	2366.730324	2403.648734	20567.31354	20634.69205	27.47192369	27.56831641	52.82320766	817.3138281	155.2886634	32782.58392	71495.15125	0.192785429	155.1922707	0.289178144	1.63867615	0	4.626850306	1.735068865	0.289178144	0.578356288	8.096988036	7.133060889	3.180959586	0.192785429	1.060319862	0.578356288	0.674749003	1342.943301	438.7796374	454.5880426	1337.448917	0.481963574	1.83146158	1.735068865	0
TCGA-D3-A2JN	21692.98329	21736.76425	21705.14467	26188.43742	337.4782965	1078.349569	2983.308141	5306.374959	5353.196272	808.7317736	1988.628866	0.121613801	0.729682803	37731.04646	1429.205384	1466.297593	13448.54052	13631.56929	6.323917628	6.81037283	6.81037283	1268.067098	175.610328	12670.33381	81833.68316	0.121613801	41.10546458	0.243227601	1.216138005	0.121613801	2.18904841	0.729682803	0.851296604	2.797117412	4.864552022	7.783283235	2.067434609	0.364841402	1.337751806	1.580979407	1.216138005	1318.780053	1897.661744	1881.85195	4313.519891	0.486455202	5.472621024	1855.704982	0.243227601
TCGA-D3-A3C7	17329.38341	17364.83675	17534.97802	21723.68572	239.8314089	1195.681227	2882.321679	5924.183383	6083.897198	1009.551199	1373.121712	17.55287848	12.51294308	42418.52944	3655.691078	3666.639903	11775.89597	11794.49159	833.3272507	831.2417601	5.561308034	1491.473298	95.41119095	25634.84938	80460.83084	0.695163504	62.04334275	1.390327008	6.777844166	1.216536132	2.085490513	0.86895438	0	0.521372628	2.606863141	10.77503432	3.997190149	0.347581752	0	0	1.216536132	1531.271409	889.8092854	853.1394105	1477.743819	1.042745256	0.173790876	4.518562777	0
TCGA-D3-A3CE	12698.40521	12710.86883	12821.69397	3763.507235	4314.9381	215.5868991	2178.775099	3050.217768	3068.239485	497.7025679	375.087519	0.67370906	1.01056359	6652.371683	2381.729953	2371.624318	40600.5712	40794.76784	2042.01216	2024.832579	282.284096	1366.4504	127.162585	23007.8381	87431.43537	0.168427265	37.89613461	0.168427265	5.221245213	0	0.33685453	0.33685453	0.168427265	0.505281795	4.379108888	4.042254359	11.11619949	0	1.515845384	2.526408974	0.505281795	1735.137683	1924.786784	2056.16005	1832.65707	0.842136325	8.758217777	1689.830749	544.5253475
TCGA-D3-A3MO	19306.7989	19397.42079	19620.07314	14709.14709	2621.530894	327.7997612	3420.434413	2497.52199	2510.313118	474.1389403	349.046042	0.433597568	0	37843.74531	1746.314204	1785.554784	18125.24552	18137.60306	1271.308068	1273.476056	31.21902487	2261.644913	302.867901	31624.005	105646.9146	0	66.12362907	1.083993919	15.17591487	2.384786622	3.902378109	1.734390271	0.650396352	0.433597568	0.216798784	94.52426976	2.384786622	2.601585406	0.650396352	0.650396352	1.083993919	1058.84526	1307.947063	1309.681453	643.4587905	2.601585406	3.035182974	1.734390271	0
TCGA-D3-A3MR	19667.95932	19735.06227	19742.49456	29420.82086	617.5170125	1044.555084	3075.268698	7904.345171	8007.123105	1761.877116	1497.49999	1.061755524	1.061755524	14458.13732	3213.084565	3222.003312	12670.14101	12936.4293	468.446537	465.4736215	15.28927954	1379.857478	266.2882853	9186.096439	14894.73119	0.212351105	67.95235351	1.274106628	4.03467099	0.212351105	13.80282181	0.637053314	0	1.698808838	91.31097503	5.733479827	7.64463977	0.212351105	0.637053314	0.637053314	0.212351105	1058.782608	1211.463052	1244.802176	1696.472976	0.424702209	10.82990634	135.904707	0
TCGA-D3-A51J	15952.96141	15882.96792	16019.62188	27630.7647	491.8061321	1333.209394	2481.621153	2765.668821	2826.774252	767.7064095	1661.697376	0	0	18639.37834	1578.001452	1560.595663	24151.08818	24151.08818	856.9573717	807.3323554	2.5923516	485.880757	89.62129817	5053.974612	77156.16067	0	57.0317352	0.370335943	8.147390743	0	7.406718857	4.073695371	0.370335943	1.111007829	13.33209394	6.295711028	7.406718857	0.370335943	2.222015657	2.222015657	0.370335943	1679.103165	851.0319967	822.1457931	1098.046071	2.5923516	3.333023486	2405.331949	0.740671886
TCGA-D3-A8GP	15354.43073	15351.34196	15343.47962	6706.498266	591.1490228	519.6860487	4375.52768	12090.44011	12277.66187	790.2344793	822.5963959	2.035782171	2.527177867	8069.980925	3031.209453	3078.664238	23701.55883	23785.09609	338.0802392	333.7278773	64.51323501	708.3819961	150.5776813	11565.91031	16452.20871	0.210598156	26.81616515	0.070199385	1.544386475	0.070199385	0.070199385	0.631794467	2.807975408	0.070199385	1.75498463	3.860966186	1.333788319	0.070199385	0.491395696	0.561595082	0.14039877	1080.789735	328.7437209	342.2220029	819.3672241	3.50996926	0.631794467	1.052990778	0.070199385
TCGA-DA-A1HY	32665.00254	32887.43524	32778.8296	24538.26069	1265.905476	779.3847003	3922.102373	6075.766125	6274.644401	1075.613544	2570.449496	10.09475494	7.890153286	107994.0364	1064.474504	1069.695929	15932.54012	15885.66332	356.1011829	346.5865863	4.525234973	753.1615438	58.47995965	11535.7522	39567.61032	0.116031666	20.76966821	0.58015833	4.061108309	0	2.204601653	1.856506656	0	1.972538321	18.56506656	19.72538321	4.061108309	0.116031666	0.928253328	1.16031666	0.348094998	2282.690965	3965.846311	3920.942056	3992.649626	1.276348326	0.696189996	2.436664985	230.4388886
TCGA-DA-A1I1	17212.29742	17252.94782	17384.09374	22377.19648	1418.2875	682.9508607	4008.298488	6326.943881	6355.737912	696.9849262	975.60952	0.36294997	0.725899941	11803.61697	10286.72806	10330.52402	14674.18828	14668.2601	379.0407523	364.2807868	3.387533056	705.3327755	192.3634842	18393.33663	31668.23179	0.36294997	99.32730853	0.120983323	3.871466349	1.209833234	6.533099465	0.604916617	3.266549732	0.241966647	11.61439905	5.202282907	3.387533056	0.120983323	0.483933294	0.241966647	0.604916617	658.391246	965.0839709	979.3600031	1093.084327	1.451799881	0.604916617	1971.181288	0
TCGA-DA-A1I2	14321.36241	14356.25328	14403.66909	22479.78845	4864.816869	969.1164311	2944.700423	6415.895209	6412.763977	477.9602615	1270.60938	0.447318916	0.670978374	6267.385329	7446.96531	7452.333137	17196.95206	17398.02191	0.670978374	0.670978374	168.8628907	1986.766965	272.1935603	24883.45665	81803.67039	0.223659458	72.2420049	1.118297289	2.012935121	0.223659458	4.025870242	0.447318916	0.447318916	0	10.51199452	10.28833506	4.025870242	0	0.223659458	0.223659458	0	975.8262148	1584.4036	1628.688172	757.5345839	2.907572953	2.907572953	2591.542139	0
TCGA-EB-A5KH	10655.20585	10517.72579	10567.7003	1520.107913	3040.817928	2348.600844	3364.949731	8690.545647	8976.744998	594.2750898	2358.836586	0	0.602102421	1312.783979	2196.871034	2279.760468	33429.52923	33463.24697	43.15067352	42.5485711	10.03504035	578.6204268	120.8218859	84829.80873	115274.7163	0	92.52307206	0.200700807	1.806307264	0	0.802803228	2.007008071	4.81681937	0.200700807	1.605606457	3.41191372	0.200700807	0	5.619622598	4.81681937	0.401401614	2514.781113	298.4421001	305.2659276	870.0379987	5.619622598	0.200700807	106.1707269	0
TCGA-EB-A5SH	24394.35699	24330.82841	24353.70488	14027.60541	2014.675257	1533.9602	830.19954	14254.36071	14728.5838	1531.332497	818.9158747	10.04709926	13.13851441	1800.285616	2092.578919	2183.466524	35548.95573	35527.00668	7.264825616	7.110254858	44.670949	341.1376624	136.4859791	22905.8406	145827.772	0	15.30250502	0	6.182830311	0	0.927424547	0.772853789	3.091415156	0.927424547	14.06593896	5.719118038	6.028259553	0	0.772853789	0.927424547	0.154570758	380.7077764	182.8572065	203.2605465	824.6349927	2.318561367	0.927424547	0.463712273	0
TCGA-EB-A5UL	18210.23394	18308.36276	18308.9383	9753.026166	1070.496204	738.1243986	1927.468702	7805.701486	7998.218142	735.2467206	955.1013173	0.575535593	1.151071187	2386.458338	1366.897034	1419.846309	31110.28873	31099.64133	79.1361441	75.68293054	534.3847985	668.196824	79.1361441	6005.138382	32262.79876	0.575535593	32.22999323	0.287767797	3.165445764	0	2.014374577	0.575535593	2.58991017	0.86330339	7.194194918	94.10006952	10.07187288	0	2.302142374	2.877677967	2.014374577	1067.906294	214.3870086	228.7753984	965.1731902	7.194194918	10.93517628	0.86330339	0
TCGA-EB-A82B	9445.525828	9299.998164	9256.84485	11687.20275	1794.994216	2002.038305	1520.006611	4452.595626	4504.01234	835.0625264	1000.789614	0.918155609	1.377233414	3494.04117	2026.828507	2019.024184	17238.83064	17134.1609	5.508933654	8.722478286	244.6884698	550.8933654	69.77982628	14453.6056	56460.14287	0.459077805	12.39510072	0.459077805	3.213544632	0	2.295389023	0	5.968011459	0.918155609	0.918155609	13.77233414	14.69048974	0.459077805	0	0	0	1056.797106	315.8455295	320.4363075	2372.514094	5.04985585	2.754466827	0	0.459077805
TCGA-EE-A180	36060.71842	36106.23281	36002.99285	33576.29877	3437.446576	1007.422176	547.8378444	14146.64959	14267.0962	1789.492614	1156.176525	0	0.55505354	2688.124296	4846.727515	4897.237388	33118.3796	33339.29091	1.665160621	1.110107081	26.0875164	2084.226044	381.8768358	23804.58119	12108.49299	0	26.64256994	1.110107081	1.110107081	0	1.110107081	1.110107081	1.665160621	0.55505354	3.330321243	2.220214162	5.550535405	3.885374783	1.110107081	1.665160621	0.55505354	106.5702798	334.6972849	451.8135819	1146.185561	4.995481864	0.55505354	2.220214162	1065.702798
TCGA-EE-A2M8	28496.32276	28469.44902	28504.73363	31557.77552	3335.113633	1192.496728	3574.002751	9337.497601	9407.656535	1645.555221	1310.351428	0.205143081	0.307714621	19245.39554	5692.002487	5763.597422	16923.17587	17031.79913	20.71945114	20.00145036	100.9303957	702.9227658	244.6331237	12394.53979	50788.81105	0.205143081	38.77204224	1.025715403	1.025715403	0.718000782	7.487722443	0.923143863	0.10257154	0.615429242	16.82173261	4.615719314	17.43716185	0.410286161	0.820572323	0.410286161	0.410286161	1210.754462	948.6841764	989.4050779	2056.149097	0.512857702	2.051430806	54.46548791	15.89858875
TCGA-EE-A2MH	16165.3796	16168.61944	16238.50727	30438.69657	2295.190467	2147.083803	4439.960104	3709.609114	3728.585281	1541.234978	1601.866144	0	0	6864.281069	1646.760977	1594.923644	12376.62599	12401.61899	647.0409908	631.3046577	12.49649982	2945.471292	116.171165	9751.435362	44128.84354	0	117.0968317	1.851333307	13.8849998	1.38849998	4.628333268	1.851333307	0	0.462833327	65.25949908	26.84433295	18.51333307	0	1.38849998	0.925666654	1.38849998	2883.914459	596.1293249	627.1391578	2727.939628	3.702666614	5.553999921	708.5978233	0.462833327
TCGA-EE-A2MJ	19530.63978	19419.15785	19511.82277	24558.68778	2797.699354	1933.18185	2111.765959	5994.816445	6112.689058	1631.39956	1080.025563	6.035645814	2.130227934	5531.49187	7862.671306	7988.354754	11753.17759	11787.61627	8.165873748	10.65113967	10.29610168	2147.624796	148.4058794	4654.548037	39692.5371	0.355037989	36.92395086	1.065113967	2.485265923	0.355037989	6.390683803	1.065113967	1.775189945	0.355037989	113.2571185	16.3317475	26.98288717	0.710075978	1.065113967	0	1.420151956	811.616843	605.6948093	707.9457502	4763.899737	1.775189945	18.10693744	3.195341902	0.355037989
TCGA-EE-A2MK	14522.07377	14594.03108	14531.66808	32930.0599	406.8858341	889.4358613	1877.431421	2433.901222	2516.979198	577.8389391	381.8098046	0.21805243	0.21805243	120677.6285	1521.787908	1534.216896	7149.939174	7162.804268	151.9825436	152.200596	11.55677878	945.4753358	80.67939904	86919.18737	127985.6556	0.21805243	55.82142204	0.65415729	1.526367009	0.43610486	1.526367009	0.872209719	0.21805243	0.43610486	5.669363176	17.22614196	2.616629158	0	1.090262149	0.43610486	0	2412.532084	8641.199742	8488.999146	486.6930234	1.962471869	0.43610486	2.616629158	0
TCGA-EE-A3AA	19501.42239	19518.85721	19529.75397	31057.50874	858.5193773	978.8196049	2358.058808	6572.489604	6617.529545	1490.967313	1016.595039	1.017030909	2.179351948	24969.99759	7628.312978	7680.326845	15427.19657	15499.11518	1.017030909	0.14529013	36.61311272	1538.913055	267.1885488	7912.500472	30763.87739	0.726450649	25.2804826	1.017030909	1.452901299	0.581160519	3.051092727	0.581160519	0.726450649	0.43587039	131.0516971	21.21235896	5.666315065	0.726450649	0.29058026	0.581160519	0.14529013	1159.124656	551.0854626	561.5463519	3855.854756	2.179351948	1.888771688	1.743481558	0.43587039
TCGA-EE-A3AB	21485.55412	21506.49203	21525.5688	16865.02236	422.2478802	657.217775	3441.959993	4466.289148	4460.938349	749.5772287	782.8452435	0.930573841	2.093791142	45718.86015	2837.552284	2840.111362	13286.26801	13329.07441	232.8761036	236.598399	42.57375321	1840.9077	118.1828778	18930.66364	70198.30296	0	85.14750642	0.23264346	2.093791142	0.46528692	15.12182491	0.46528692	0	0.46528692	15.58711183	6.281373425	7.677234186	0.23264346	0.697930381	0.697930381	0.697930381	1310.945898	1845.095283	1761.808924	5214.935803	0.23264346	0.23264346	2.093791142	621.1580387
TCGA-EE-A3AC	28126.13423	28134.42773	28314.77373	2275.737266	973.8080615	155.7670684	2551.383153	2791.442371	2843.012882	533.9508123	297.8121588	0.150790966	0.150790966	48073.51723	2935.900117	3015.517748	41983.67326	42029.81529	0.301581933	0.753954832	136.1642427	622.9174825	172.0524927	982.1015647	4046.927958	0.150790966	57.14977629	0.452372899	10.25378572	0.150790966	0.904745799	2.714237397	0.150790966	0.150790966	0.603163866	6.484011558	6.333220592	0.150790966	1.960282564	3.317401262	0.603163866	1783.857133	975.7683441	1010.299475	735.1059616	0	0	0.904745799	0
TCGA-EE-A3AD	11535.38115	11490.59998	11567.36769	9886.732537	1328.370397	1370.675187	946.3891005	4894.148257	4982.885133	905.7352294	813.902881	0.619094484	0.619094484	9945.133783	3620.05181	3647.704697	43492.21293	43492.21293	18.57283451	17.95374002	9.080052425	616.6181056	165.2982271	562.3441559	64585.38107	0	119.0725057	0.412729656	3.714566901	0.206364828	0.619094484	0.619094484	1.238188967	0.825459311	0.825459311	9.492782081	1.650918623	1.444553795	0.619094484	0.412729656	0.619094484	1050.809703	488.4655475	514.8802455	1668.459633	1.444553795	2.270013106	232.573161	0.206364828
TCGA-EE-A3AG	18787.20441	18634.53201	18787.20441	27004.19713	1349.1627	1573.770213	3860.213996	5489.225517	5642.808492	830.7442765	2049.998847	10.92685201	15.78323068	34595.62756	2020.253527	2027.538095	18823.02021	18927.43235	458.9277844	464.9982578	47.95673938	4777.158994	215.5018035	15309.43024	50507.8558	1.821142002	76.79148774	2.124665669	19.12199102	2.731713003	2.124665669	3.338760336	0	0.607047334	0.607047334	10.62332834	0.607047334	1.517618335	2.124665669	2.731713003	0.607047334	1482.106066	776.4135401	797.3566731	1336.718229	3.94580767	29.44179569	1090.864059	227.6427502
TCGA-EE-A3J5	22710.58426	22463.22171	22732.41037	16607.06927	3605.465049	515.5118664	2531.308771	2825.961219	2879.487149	784.7005224	556.5657348	1.03933844	1.03933844	8336.01396	4853.710516	4816.294332	18938.30539	18885.29913	1.55900766	2.078676881	92.50112119	2196.122124	337.7849931	14536.18743	79234.48567	0	69.6356755	2.598346101	8.314707522	0	3.637684541	2.598346101	2.598346101	2.598346101	44.17188371	9.354045963	11.95239206	1.55900766	1.55900766	2.598346101	0	957.7503727	841.3444674	966.5847495	1282.543635	4.677022981	73.79302926	120.0435899	0
TCGA-EE-A3JB	28119.477	28070.23335	28040.20013	30873.33343	1133.686228	790.0629561	4491.183222	7582.980962	7690.397055	992.4489462	1155.872928	0.811708517	1.082278022	36859.41317	1620.711338	1620.440769	16167.8808	16131.35392	245.135972	238.6423039	28.68036758	2521.707791	273.0046311	24630.7538	60344.57568	0	64.12497281	2.705695055	2.705695055	0	3.517403572	0.270569506	1.082278022	4.870251099	43.02055138	2.164556044	8.387654671	0.541139011	1.082278022	0.811708517	0.541139011	1028.70526	768.4173957	776.8050503	2266.019609	6.493668132	1.082278022	289.7799404	0
TCGA-EE-A3JD	30317.14113	30226.42867	30438.95501	36643.86011	475.1605092	1393.343399	2356.277769	9564.376301	9560.575017	2889.148682	1306.086651	0.17278564	0.345571279	44625.69274	9971.113697	10028.13296	11977.50055	11990.45947	0.518356919	0.345571279	44.06033813	1440.513878	223.0662609	6604.731078	16458.17775	0	19.69756293	4.319640993	3.110141515	0.345571279	1.555070757	0.518356919	0	0.691142559	44.75148069	6.22028303	7.948139427	0.691142559	2.246213316	1.382285118	0.17278564	876.3687646	665.9158555	675.9374226	2200.079551	4.492426633	1.555070757	10.8854953	0.17278564
TCGA-ER-A3EV	17125.21957	17056.39919	17181.20298	28093.68985	2279.986963	1779.702054	2395.163033	6510.122301	6709.451783	1351.090179	1020.181843	3.20924033	4.992151624	4578.872786	2328.125568	2340.96253	14629.14375	14835.96146	309.1568185	295.2501104	16.04620165	1605.689912	278.4907442	26598.89702	59743.57457	0	118.0287277	2.139493553	3.20924033	0.356582259	2.139493553	0.356582259	1.426329036	0	13.55012584	6.41848066	24.2475936	1.426329036	1.069746777	1.069746777	2.852658071	823.3484358	222.8639118	259.5918845	3137.210714	4.992151624	3.20924033	190.7715085	175.4384714
TCGA-FS-A1ZM	15719.16788	15752.83533	15797.63475	28392.78941	1761.024663	733.6245205	3980.63253	2857.117257	2888.884122	737.6971955	963.3233897	1.086046663	0.543023331	25366.52039	5400.095518	5469.602504	6931.964335	6960.47306	242.4599174	261.7372457	16.83372327	1610.878712	74.12268472	12623.93489	48387.99451	0	80.09594136	1.086046663	1.086046663	0.271511666	14.66162994	0.543023331	0.271511666	1.086046663	16.29069994	6.24476831	10.31744329	0.543023331	0.543023331	0	0.271511666	1297.011227	2232.368915	2273.095665	2661.357347	2.172093325	1.629069994	5623.278107	2.443604991
TCGA-FS-A1ZT	7540.124975	7429.848924	7461.093805	7384.130311	921.2645079	352.6536209	1418.425704	2311.202232	2313.040166	526.7978844	623.5191707	5.973286086	5.513802541	10832.55432	11539.69949	11651.12425	28579.18728	28610.6619	1.378450635	1.83793418	83.62600521	2961.830932	344.1531753	16586.43701	14903.11904	0.229741773	132.7907445	1.148708863	9.419412674	0.229741773	3.905610133	0	1.608192408	0.459483545	29.86643043	11.7168304	17.46037471	0	0.459483545	0.91896709	0.91896709	802.947495	1779.57977	1772.457775	981.6865941	2.986643043	0.91896709	5089.928971	0
TCGA-FS-A4FB	17178.90551	17206.76715	17756.1793	46776.77394	3644.49906	1858.909593	4590.328684	2590.64445	2681.561406	1158.45799	938.497612	0	0	8305.703866	794.3013643	787.4581525	28222.87168	28092.85065	415.4807136	387.1302649	11.73122015	720.9812384	92.87215952	20814.60615	138884.4489	0.48880084	201.8747467	0.977601679	15.15282603	0	16.61922855	3.910406717	0	0.977601679	12.22002099	21.0184361	6.843211754	0.977601679	6.843211754	2.444004198	0.48880084	2645.390144	3013.457176	2969.953901	1812.473513	1.955203358	10.26481763	2145.346885	718.5372342
TCGA-FW-A3R5	21462.70279	21207.4669	21511.59988	69049.63124	2659.863151	1844.564811	1155.844052	4600.488208	4584.882753	1335.826969	3587.17398	1.040363683	0	6153.057612	6834.842612	6918.418495	17621.68007	17897.72323	1.040363683	0.346787894	11.09721262	1648.976438	323.5531055	529.5451149	22469.42805	1.387151578	26.00909209	3.467878945	3.12109105	2.427515261	5.201818417	3.467878945	2.427515261	6.588969995	56.87321469	15.95224315	2.427515261	0	1.040363683	0.693575789	0	835.0652499	528.1579633	550.0056006	8276.786677	2.080727367	6.935757889	0.693575789	0.346787894
TCGA-GN-A4U3	16976.73017	16756.72522	17146.99488	22246.32711	1531.425795	1355.421831	3817.564239	10049.44372	10631.02204	2149.352755	888.6287091	0.956543282	0.956543282	7261.120055	7059.289422	7197.031655	41252.84213	40743.00456	19.13086564	25.82666862	9.565432821	868.5413002	288.8760712	20613.50773	745.1472168	0	44.00099098	0.956543282	9.565432821	0	1.913086564	2.869629846	0	0	1.913086564	2.869629846	3.826173129	0	0.956543282	0	2.869629846	1180.37441	289.8326145	264.0059459	642.7970856	8.608889539	45.91407754	0.956543282	0
TCGA-W3-AA1O	22383.75761	22506.59935	22630.64838	20884.00178	1193.406024	2323.731153	2288.116103	10154.51499	10242.34533	1923.816388	2905.343042	6.941916681	8.752851468	8050.812416	1780.450718	1818.178526	31449.29715	31330.3791	3.018224644	1.810934786	7.54556161	2651.51035	234.5160548	17966.88766	34951.3432	2.112757251	210.0684352	2.71640218	8.752851468	0.603644929	10.26196379	4.225514502	4.527336966	6.036449288	11.77107611	16.60023554	6.640094217	1.207289858	2.414579715	3.320047108	1.810934786	839.066451	527.8874902	557.1642693	9499.862067	4.527336966	7.54556161	7.54556161	0.905467393
TCGA-W3-AA1Q	17335.99678	17392.1474	17434.15937	5393.690529	537.2684545	1697.849108	5449.03322	12295.36838	12359.59822	2785.312777	1071.305219	0.403961244	0.403961244	28234.46719	2922.6596	2991.333012	30704.28623	30569.76714	208.4440019	210.8677693	6.059418659	806.7106042	160.7765751	45367.27146	58231.82124	0	34.33670574	0.807922488	3.635651196	0	0.403961244	0.403961244	3.231689952	1.211883732	18.98617847	10.50299234	0	0	0.807922488	2.827728708	0	1983.449708	360.7373909	392.6503291	2332.472223	7.271302391	1.211883732	1066.457684	317.5135378
TCGA-ER-A19F	19667.24004	19581.30758	19750.47177	26389.85938	704.4006751	714.958092	4735.369753	5548.045331	5622.683813	881.6670701	1371.482109	0	0	6847.589693	5344.508154	5378.390097	16112.82785	16282.97413	750.8042051	704.4006751	145.1031018	1542.855992	173.3380539	16031.31477	30082.50007	0.982085291	79.30338726	1.227606614	3.928341165	0	13.74919408	1.71864926	0.245521323	1.473127937	5.155947779	14.97680069	7.120118361	0.245521323	0.491042646	1.964170582	0.245521323	1285.058603	262.7078154	268.8458485	1403.15436	2.209691905	5.155947779	855.6418099	279.157744
TCGA-ER-A19G	25401.78317	25321.83359	25316.47112	22245.23752	577.6844166	1536.591798	3403.463084	12105.77914	12202.79112	1177.549965	1180.231201	0.243748699	0.974994796	9268.30053	7657.365379	7832.376945	14056.25622	14122.06837	472.1412299	476.2849578	9.018701863	1940.727141	192.5614722	13967.28795	42143.17506	0.243748699	47.5309963	0.731246097	2.924984388	0.487497398	3.899979184	0	2.924984388	0.731246097	2.924984388	24.1311212	9.506199261	0.731246097	0	0	0	1043.000683	1199.974845	1189.981148	645.4465549	5.362471378	0.487497398	1045.194421	0.243748699
TCGA-ER-A19H	20703.52606	20692.83112	20974.67437	12254.51956	4373.917923	573.7523403	3526.815373	2306.962535	2365.155618	508.3244418	444.4693294	0.314557204	0.314557204	18699.16756	5424.538985	5379.242748	10279.72943	10321.56554	1370.840296	1344.102933	29.25381998	2736.333119	166.0862038	61972.48757	111438.4953	0.943671612	181.4995068	2.201900429	11.63861655	0.629114408	21.07533268	3.774686449	0	0.943671612	10.69494494	14.46963139	18.24431784	0	0.943671612	0.629114408	0.314557204	1076.72931	2983.260524	3013.143458	2637.562157	4.089243653	10.06583053	12379.08421	2.201900429
TCGA-ER-A19L	41245.01203	41163.61572	41295.41263	67304.33627	7230.988425	959.9556162	5612.308686	7449.521259	7600.332357	1206.35855	1073.649993	2.604682177	2.21397985	49321.871	7651.514362	7686.93804	6306.065784	6286.530668	0.651170544	0.520936435	11.59083569	489.0290787	83.08936144	6107.589002	124926.6782	0.390702327	47.53544972	0.390702327	1.693043415	0.260468218	1.823277524	1.041872871	0.651170544	0.390702327	12.76294267	17.19090237	2.734916286	0	0.130234109	0.390702327	0	2703.790334	1683.927027	1767.537325	1824.710099	0.911638762	3.255852721	2.474448068	0
TCGA-ER-A19N	38667.26407	38779.90831	39093.86073	15726.64999	1381.075137	1730.99799	7164.110347	28545.69033	28957.14155	1817.768761	1111.296923	2.524240598	3.786360897	10203.92709	932.3913709	1047.559848	69533.36257	69196.69198	0	0.631060149	18.93180448	382.1069205	63.42154502	6946.394596	27236.87158	0	29.02876688	0	2.839770673	0	4.101890972	0.315530075	0	1.262120299	11.99014284	1.893180448	12.62120299	0	0.946590224	0.631060149	0.315530075	1165.252566	268.5160936	257.7880711	322.4717364	0.315530075	12.30567292	16.72309396	0.946590224
TCGA-ER-A19P	16098.25184	16066.2777	16094.51882	7712.748173	1437.051185	740.5991143	2850.892712	5154.654235	5282.550816	1541.413497	1037.13091	1.46074776	1.623053067	18622.58628	2526.769014	2545.271819	34036.23434	34026.98293	880.1816781	878.3963197	328.5059407	670.9701378	118.3205686	27747.22831	55774.92019	0.48691592	84.39875947	0.97383184	4.057632667	0	2.596884907	1.298442453	0	0.97383184	55.67072019	5.193769813	3.733022053	0	1.298442453	0.97383184	0.48691592	2026.706364	1338.531864	1378.945885	3572.826716	0.649221227	4.057632667	1730.49918	0.324610613
TCGA-ER-A19Q	14308.42652	14378.24279	14454.76143	14574.84542	1860.184812	1507.752259	5556.816903	8065.455271	8229.942413	805.6798053	1083.548577	0.837795291	0.837795291	2666.143882	3563.701905	3604.195344	23512.16632	23523.89546	24.01679835	19.5485568	3.90971136	1173.751203	225.3669334	32694.40272	26585.19945	0	81.54540837	0	12.28766427	0	5.306036846	0.837795291	1.396325486	1.95485568	4.188976457	6.143832137	8.936483109	1.117060389	1.117060389	0.558530194	1.675590583	899.792143	185.7112896	206.935437	764.627836	2.234120777	20.66561719	61.99685157	0
TCGA-ER-A19S	15769.7771	15625.31401	15791.62132	8961.080304	1762.391423	457.563531	1164.733648	3675.653572	3689.633871	590.37637	746.7809634	0	0	9799.315723	3934.2891	4006.229388	18322.05541	18450.79066	112.4249032	113.0074157	54.75617048	1781.90559	215.8208634	11382.00205	46404.10695	0	29.41687882	1.165024904	2.91256226	0	14.85406752	0.291256226	0	0.873768678	1.45628113	14.85406752	1.747537356	0	0.291256226	0.291256226	1.45628113	535.0376871	755.2273939	807.3622584	281.9360267	0	2.038793582	4511.850196	0.873768678
TCGA-ER-A19W	13192.23943	13161.97008	13399.23287	16637.44196	2209.356899	869.2501609	985.741301	5207.551439	5174.224577	1547.711683	1368.541583	1.528755119	1.223004096	4228.842411	3714.263438	3706.925414	24432.87007	24436.84483	1.223004096	1.528755119	12.53579198	557.6898676	201.7956758	18639.19392	46098.38762	0.305751024	8.255277645	1.223004096	2.140257167	0	8.866779693	0.611502048	1.528755119	4.586265358	11.61853891	9.172530717	10.08978379	0.611502048	0.611502048	1.528755119	0.917253072	868.9444099	626.4838479	681.5190322	5302.945758	1.223004096	3.363261263	1.834506143	0.305751024
TCGA-ER-A3ES	40989.38131	41137.52324	41245.29898	24894.60547	10104.47287	1582.831921	3471.293573	17068.73448	17196.99159	2378.622543	797.5802556	40.36619095	39.96849449	2133.044977	12046.027	12116.61812	10220.40139	10200.51657	1.789634081	1.789634081	50.50745074	953.6761172	275.6036485	53306.83614	84118.36958	0	34.40074401	0.397696463	3.380419932	0	0.198848231	0.198848231	0	0	0	5.170054013	3.976964625	0	0.596544694	0.596544694	0	1298.280102	667.5335124	862.6036273	415.5928034	3.976964625	2.982723469	817.4650788	0
TCGA-3N-A9WD	33043.04121	32689.17918	33382.02851	33430.5671	10081.93628	1188.412741	5469.203826	11861.42387	12089.24212	1669.101425	766.440101	0	1.565761187	9596.550315	1861.690051	1903.965603	25492.15789	25377.85732	1.565761187	0	25.05217899	348.3818641	86.89974588	1659.706858	36245.80572	0	31.31522374	0.782880593	3.914402967	0	1.565761187	0.782880593	0.782880593	0.782880593	60.2818057	6.263044748	10.17744772	0.782880593	0.782880593	2.34864178	0	2103.600155	1260.437756	1291.752979	4074.893489	3.131522374	12.5260895	2.34864178	0
TCGA-D3-A2JA	17348.02717	17463.03449	17631.76637	18152.15918	980.7285111	402.3213503	1996.898888	3886.552937	3958.8666	671.7612391	1126.887905	0.102137941	0.306413824	21494.11262	1097.472178	1120.861766	20015.97233	20075.41661	55.25662617	55.25662617	84.16166352	1649.323474	100.4015962	36097.79544	109424.9726	0.612827647	37.68890029	0.102137941	3.166276176	0.306413824	6.94538	1.225655294	0.306413824	6.230414411	3.779103823	4.698345294	4.085517647	0.102137941	0.102137941	0.306413824	0.204275882	1236.584054	1752.68707	1759.223899	2410.863963	7.660345588	1.021379412	1.123517353	0.408551765
TCGA-D3-A2JG	13777.2556	13658.55947	13750.80599	5738.817493	4653.355441	445.9048949	3169.840791	3964.076758	4008.938286	741.2432868	924.801705	0.841153648	0.560769099	7819.925079	1518.282334	1534.077331	27316.83856	27476.09698	1046.582061	1035.179756	5.420767953	1385.847366	136.9211216	18076.29843	97966.92229	0.560769099	21.96345636	0.373846066	3.92538369	0	0.654230615	0.747692131	0.841153648	2.429999427	14.39307353	4.766537338	1.775768812	0.467307582	1.214999714	1.495384263	0.654230615	1259.300472	1022.749374	1071.068978	1561.087709	2.61692246	2.429999427	1303.040462	338.797997
TCGA-D3-A3ML	43393.10015	43657.05241	43838.85003	40007.67861	137.8733664	3553.797862	5164.760706	15203.89397	15300.69002	1234.759706	1280.717495	0	0.406706095	25934.02088	4415.201372	4376.157587	22880.87822	23054.94843	1.626824382	2.440236573	57.75226556	1810.655537	409.9597442	227.7554135	3344.750929	0	14.64141944	3.253648764	1.626824382	0.406706095	0.406706095	0.406706095	0	2.440236573	0.406706095	9.760946291	3.660354859	0	0	0.406706095	0	1063.53644	221.654822	238.736478	600.2981969	2.440236573	0.813412191	4.47376705	0
TCGA-D3-A3MU	25522.22104	25559.54476	25655.14586	21458.51927	2241.387552	987.4415507	5703.326198	21424.46956	21306.60519	911.4845084	654.1472873	7.857625072	7.857625072	4695.585783	2613.315139	2759.336004	16034.13876	15977.82578	276.9812838	292.0417318	15.06044805	667.8981311	89.05308415	33390.97774	60203.8137	0	19.64406268	1.309604179	0	0	1.309604179	0	2.619208357	1.309604179	0.654802089	12.4412397	1.309604179	0	0.654802089	1.309604179	0	1153.106479	210.8462728	221.3231062	299.2445548	2.619208357	0.654802089	228.5259292	43.2169379
TCGA-D9-A6E9	30525.49279	30443.95833	30542.55815	15225.45544	1517.552348	947.443136	1031.505803	10825.12248	10949.0043	1205.951637	1942.922081	0.632050124	3.160250621	10017.99447	763.5165499	759.7242492	31355.37461	31170.81597	1.264100248	1.264100248	148.5317792	547.3554075	73.3178144	28784.82675	102058.3976	0.632050124	44.24350869	0	1.896150372	0	17.06535335	4.424350869	0	2.528200496	0.632050124	75.84601489	12.00895236	0.632050124	1.264100248	1.264100248	0	368.4852224	375.4377737	359.6365206	1118.09667	3.792300745	8.216651613	1031.505803	0
TCGA-D9-A6EC	37963.83922	37964.62566	38057.16413	49448.30822	699.4125249	3713.335238	4672.537048	12454.41891	12807.27095	1597.271557	876.3628452	0	0	2203.097024	531.6374065	560.473755	38640.18267	38522.21579	2334.957781	2349.638104	54.26476487	816.3308106	121.1126636	2915.354831	31784.73404	0.262148623	112.4617591	0	9.699499034	0.262148623	2.359337603	3.670080716	1.04859449	1.310743113	0	31.4578347	5.505121073	0.524297245	1.04859449	2.621486225	1.572891735	2561.192042	121.3748122	127.4042306	597.4367108	0.786445868	6.815864186	351.0170056	0.262148623
TCGA-EE-A29A	23622.76834	23571.17713	23878.44529	30619.90472	1704.582067	1216.433854	2706.156117	6144.741747	6200.062448	774.6970156	1471.90361	1.243161833	1.864742749	52595.69083	5669.439539	5654.728791	20968.41064	20934.84527	7.873358275	10.98126286	9.323713747	2078.980972	196.6267632	42465.37225	89212.81542	1.035968194	99.66014027	1.657549111	7.873358275	1.035968194	4.558260054	1.450355472	0	0.621580916	45.16821326	9.323713747	2.486323666	3.936679138	0.207193639	0.621580916	0.207193639	1268.02507	1014.005668	1014.834443	1389.647736	1.035968194	3.729485499	827.9457807	0.414387278
TCGA-EE-A29G	29308.14485	29250.57714	29418.47342	30229.11377	6058.228995	495.4485457	2917.069192	8328.77732	8467.718077	790.6118166	883.2008379	9.728141924	10.98707794	15876.67097	2293.781417	2338.301972	14911.41039	14941.7393	146.3799238	146.4943725	4.921295326	579.7972587	75.76505828	5289.362437	57385.85141	0	36.16579821	0.228897457	1.258936014	0.114448729	1.144487285	0.572243643	2.975666941	2.174525842	59.85668501	3.09011567	3.776808041	0	0.8011411	0.457794914	0.343346186	843.7160266	852.2996812	884.001979	1173.213916	5.150192783	3.09011567	2.174525842	49.44185072
TCGA-EE-A2MQ	37504.87865	37836.26387	38022.19695	123039.118	6118.203183	1966.814576	2660.015511	5375.587602	5358.557695	1243.741509	1159.708694	0.55835758	0.27917879	32422.42878	1590.481567	1591.877461	11109.64077	11272.96036	28.19705779	23.73019715	6.42111217	3450.929023	161.3653406	13223.58257	27883.81919	1.11671516	85.14953095	0.55835758	9.77125765	1.95425153	5.86275459	2.51260911	1.95425153	1.11671516	29.87213053	10.05043644	8.65454249	4.46686064	2.23343032	0.83753637	0.83753637	943.903489	862.9416399	939.1574496	5270.616377	16.7507274	1.11671516	1.67507274	1.67507274
TCGA-EE-A3J8	20495.38553	20562.11072	20710.42406	48758.08924	11729.08687	804.4970881	4051.895122	2802.77425	2902.70392	952.8104271	618.5520064	0	0.316233132	22607.19038	8566.123083	8618.30155	23072.05309	23169.76912	1440.75815	1476.492494	29.72591442	5092.302127	305.4812056	16130.10337	91963.44092	0.948699396	33.52071201	2.529865057	16.760356	4.111030718	0.632466264	2.529865057	0.632466264	0.316233132	4.743496982	8.222061435	4.111030718	0.948699396	4.42726385	1.581165661	0	2088.719838	1559.978041	1817.075577	616.6546076	12.64932528	10.11946023	12223.04302	0.948699396
TCGA-ER-A3ET	25164.05636	25250.03552	25348.48384	41038.3035	2685.942624	957.5149847	3615.329519	11342.43485	11436.53346	1306.506288	869.6509507	0.579960621	0.144990155	5594.300147	5103.363482	5240.524168	5149.180371	5205.146571	1245.175453	1255.904724	23.48840514	725.2407562	131.2160904	23257.29083	47691.46675	0.724950776	34.07268646	0.144990155	1.159921241	0.144990155	3.044793259	0.579960621	2.174852328	1.449901552	38.42239112	8.69940931	3.624753879	0.579960621	1.014931086	0.144990155	1.739881862	1612.580506	342.031776	347.3964118	1610.115673	10.14931086	1.739881862	0.724950776	0
TCGA-FS-A1ZN	15071.87493	15044.11868	15219.37304	22691.76933	665.2325171	1654.364453	3158.936894	4403.151092	4549.961027	1021.246609	1119.196362	0	0.229390523	8049.084067	577.1465562	592.9745023	27945.27109	27893.42883	928.3434472	910.6803769	1.376343139	926.2789325	98.86731547	16506.71265	145541.1758	0	53.21860137	0.229390523	7.569887264	0	3.211467324	2.523295755	0.229390523	0.229390523	0.688171569	11.24013563	3.440857847	0	0.458781046	0.458781046	0	2522.378192	2395.066452	2352.399815	609.0318389	0.458781046	14.68099348	17169.88066	10.09318302
TCGA-GN-A267	11690.42548	11619.03683	11784.89788	12217.93202	797.6719606	1637.877876	2859.393218	5174.180821	5304.133809	852.1752698	1341.63636	0.213738467	0.85495387	1354.033191	2155.979921	2154.911229	48238.84846	48286.93962	1.70990774	1.068692337	302.6536699	1609.45066	223.7841754	15788.21938	46044.82309	0.427476935	85.49538699	0.213738467	6.198415557	0.213738467	3.633553947	3.206077012	0.641215402	1.282430805	3.633553947	26.2898315	2.56486161	0	1.068692337	0.427476935	0.85495387	976.143581	549.0941229	525.5828915	2944.033651	1.923646207	0.85495387	2.351123142	0.85495387
TCGA-GN-A26A	18859.32399	19072.37571	18969.1257	14353.32857	133.0966631	419.4304142	2286.05955	5342.065704	5589.331884	865.1889742	2375.356856	0	0.242655721	39433.13197	1796.380305	1825.135008	23783.41521	23780.01803	376.8443351	367.9874013	11.76880248	998.7709488	72.79671638	12317.5684	43879.79806	0.242655721	35.67039103	0	2.062573631	0	3.275852237	0.242655721	0.970622885	3.033196516	0.242655721	4.610458704	3.518507959	0.849295024	0.485311443	0.121327861	0.242655721	1224.198114	2503.84306	2451.308096	1853.889711	1.213278606	0.849295024	997.0723587	2.062573631
TCGA-GN-A264	27761.70298	27792.53601	27933.19578	27360.36396	4966.411109	1742.448392	3282.570955	14073.36681	14222.94523	1570.445955	1297.280603	0.509636851	0.254818425	4740.641984	2318.84767	2360.128255	18464.1431	18506.69777	426.3112255	457.3990734	27.26557151	3274.671584	149.5784157	30037.74116	26268.21219	0	43.82876915	0	2.293365828	0.254818425	4.586731656	0.254818425	4.586731656	4.841550081	10.19273701	12.74092127	4.841550081	0.254818425	0.509636851	0	1.528910552	810.3225925	684.9519272	751.9691731	1506.48653	4.586731656	0.764455276	1225.676626	0.254818425
TCGA-GN-A265	16811.16005	16878.12769	16899.40824	19086.37634	959.7892431	585.6361522	1839.866565	7520.092394	7675.308216	1151.554725	2312.607552	2.645041131	3.246186843	10064.50173	726.4244779	722.4569162	17998.3026	18040.14235	18.87597534	20.55918334	4.208019981	946.8044958	108.8073738	24481.53888	44358.54206	0	32.101181	0.601145712	1.56297885	0	3.366415985	0.721374854	0	16.35116336	8.536269105	6.131686258	6.251915401	0	0.961833139	0.961833139	1.803437135	753.4760349	593.4510465	593.0903591	5929.701299	0.601145712	0.961833139	1.803437135	0
TCGA-GN-A266	15245.84944	15311.63124	15512.64972	39658.57578	1319.142052	1084.397877	1272.560526	2821.104069	2917.940215	897.5708987	1673.428779	0.166958873	0.333917745	24938.31287	2610.902848	2620.419504	18294.85237	18339.09648	0.500876618	1.168712108	152.6004095	996.7444689	72.12623293	27675.60359	21219.30399	0	43.7432246	0.500876618	7.179231518	0.166958873	4.841807303	1.669588725	0.500876618	5.008766176	3.172218578	3.673095195	3.005259705	0	0.834794363	1.001753235	0.166958873	1468.403284	1227.982507	1216.295386	3132.983243	17.53068161	2.337424215	4.173971813	0.500876618
TCGA-BF-A1PX	18495.59945	18465.09158	18550.01888	49293.28942	2988.121721	689.7251159	2563.485219	3527.781122	3557.876719	503.3797767	1130.02782	0	0	5236.633845	1057.468573	1076.432921	21046.71661	20875.62521	20.20115402	20.61342247	0.824536899	930.9021588	87.81317973	27205.59498	71042.51147	0	103.4793808	0.824536899	7.42083209	0	8.657637438	2.473610697	0.412268449	3.298147595	14.01712728	5.359489843	24.73610697	0	0.412268449	0	0.412268449	1704.730038	984.4970572	1018.30307	1533.638632	2.061342247	8.245368989	1.236805348	14.84166418
TCGA-BF-A3DJ	22563.93599	22584.37142	22642.98882	37403.28128	211.8830922	1425.102016	6461.896537	5608.44865	5640.715111	1506.843716	1994.605048	0	0	32990.84278	1054.037717	1092.219696	19547.02191	19716.42083	106.4793204	95.72383351	2.151097382	1720.340132	282.8693058	2840.524093	34785.39577	0.537774346	200.0520566	0.537774346	9.142163875	1.613323037	4.83996911	0.537774346	0.537774346	0	10.75548691	12.90658429	3.764420419	0	1.075548691	0.537774346	0	2597.987864	1212.681149	1253.552	637.2625995	0	3.226646073	5218.024475	0
TCGA-BF-A3DL	46882.62046	47377.95064	47489.97147	73329.44182	3084.001902	2691.547991	3057.330277	36662.81579	36426.5814	2099.437915	4736.118562	3.81023215	3.04818572	977.7055696	1045.527702	964.7507803	8750.579155	8821.449473	2.28613929	0	8.38251073	755.9500585	368.0684257	9733.61905	42176.98376	0	86.87329302	4.57227858	0	0	0	0	0	3.04818572	18.28911432	9.90660359	2.28613929	3.81023215	0.76204643	0.76204643	0	453.4176258	399.3123293	392.4539114	265.1921576	12.95478931	18.28911432	2.28613929	0
TCGA-D3-A1Q9	10567.8143	10400.58525	10714.86969	16790.85857	2291.303452	749.6108607	510.7122153	1145.12084	1189.184368	462.4016003	979.4844461	1.061771757	0	5821.694545	1517.271841	1543.816135	32560.8236	32591.61498	1152.553243	1148.306156	376.9289738	1007.090512	163.5128506	9163.621151	37704.57687	0	227.2191561	1.061771757	7.96328818	0	9.025059937	9.025059937	4.777972908	2.654429393	26.54429393	9.555945816	11.14860345	0.530885879	2.654429393	5.839744665	0	476.735519	700.7693598	719.8812514	2977.208007	0.530885879	228.8118137	13.80303284	0
TCGA-D3-A3MV	16507.19857	16741.40552	16840.94347	20973.23234	1454.278778	592.8363413	1905.127156	3172.772271	3187.410205	499.1535614	626.5035903	0	0	28057.26067	1629.202094	1680.434864	28114.34862	28325.13487	617.7208297	596.4958249	21.95690153	3901.009505	157.3577943	54764.1719	71788.08955	0	175.6552122	0.731896718	14.63793435	0.731896718	5.123277024	2.195690153	0.731896718	3.659483588	0	13.17414092	6.587070459	2.195690153	0.731896718	0	0.731896718	840.9493286	950.7338362	995.379536	2945.152392	0.731896718	28.54397199	641.1415247	0.731896718
TCGA-D3-A51K	4769.0289	4601.920071	4731.948538	3214.125739	939.863564	438.5370759	1556.88078	554.2278039	554.7222088	228.909432	326.3071816	0	0.494404821	2338.040397	1280.014081	1298.307059	44045.53666	44082.61702	148.815851	146.3438269	265.9897935	764.8442575	64.7670315	24859.16879	143529.6747	0.988809641	110.252275	0.494404821	27.68666996	1.977619283	3.955238565	6.921667489	0	0	0	6.427262668	20.27059765	0	1.977619283	1.483214462	0	2665.336388	1855.006887	1932.134039	778.6875925	2.472024103	5.438453027	3054.927387	0.494404821
TCGA-D3-A8GB	20879.73331	20963.90673	20869.10088	22041.62184	1942.486223	905.5287759	3115.893211	10509.56815	10436.61786	1601.067024	3034.673246	2.067417297	2.658107953	8384.263174	3049.145167	3074.544865	25116.75739	24941.02692	0	0.886035984	41.64369126	820.4693214	175.7304702	12611.8362	47822.61087	0.295345328	36.32747536	0	3.248798609	0	5.611561234	0.590690656	2.362762625	0.886035984	31.60195011	6.20225189	3.544143937	3.839489265	0.590690656	1.47672664	1.47672664	1381.330099	692.2894491	681.6570172	2620.008406	1.181381312	0.590690656	666.0037149	0.295345328
TCGA-D3-A8GL	20356.43693	20212.13519	20433.82456	31161.02969	1342.937157	2005.677808	5378.730971	7093.477852	7418.156766	1136.958061	1978.912163	13.96468448	16.29213189	2099.357566	2450.802126	2554.955397	34948.95035	34702.82279	921.6691755	905.3770436	13.96468448	1214.345688	204.2335105	13048.25206	124004.6526	0	36.65729675	1.163723706	2.327447413	0	0.581861853	2.327447413	1.163723706	0.581861853	12.21909892	6.400480385	6.400480385	0	0.581861853	1.163723706	0	2399.598283	495.7462989	517.8570493	2737.660019	3.491171119	1.163723706	484.1090619	0
TCGA-D9-A3Z3	13779.06686	13820.9514	14007.18379	15748.11348	3241.437392	1074.563235	1299.603895	2272.650366	2185.33175	645.7791388	842.423501	0.236635815	0.47327163	7650.199259	5171.439098	5184.454068	21654.78006	21604.61326	13.72487726	9.938704225	111.4554688	1118.340861	187.1789296	12714.91561	58048.65848	0	154.7598229	1.183179074	11.1218833	0.236635815	3.076265593	4.732716298	0.47327163	1.183179074	19.40413682	3.549537223	7.572346076	1.183179074	0.47327163	0.709907445	0.236635815	1088.288113	602.7114205	639.6266076	1547.361593	0.709907445	2.366358149	1.183179074	0
TCGA-DA-A1HV	33601.08599	33816.15195	33752.32221	27673.92933	295.9553031	1533.447166	739.8882577	11549.54069	11615.09556	1613.3781	1443.932188	0.383361792	0.958404479	55077.97195	4038.141431	4048.683881	11483.79415	11583.46821	507.7626929	495.3034347	82.03942339	1308.797156	128.809562	44261.22733	38786.2459	0.383361792	98.33229953	1.725128062	3.64193702	0	1.150085375	0.766723583	1.34176627	0	49.64535201	17.25128062	6.708831352	0	2.491851645	1.725128062	0.575042687	247.2683556	963.3881822	963.3881822	1815.026402	5.558745978	13.22598181	3468.082447	1.150085375
TCGA-DA-A1HW	19698.36882	19805.58517	20040.77939	7438.21116	626.254989	226.8276358	2177.483329	3271.337911	3271.957659	528.334862	398.1878579	0.929621458	0.929621458	3576.253749	9465.095813	9505.689283	29693.03899	29708.84256	39.9737227	41.5230918	432.8937257	1943.838469	425.1468802	8632.46486	31532.75986	1.239495278	69.10186172	1.549369097	9.606088401	0.309873819	29.74788666	2.478990555	0.309873819	0.309873819	4.338233471	41.83296562	9.91596222	0	1.549369097	0.619747639	0.309873819	514.700414	189.3329036	218.1511688	698.7654627	6.817224026	11.46533132	1.859242916	7.436971665
TCGA-DA-A1I7	17082.38854	17085.13859	17124.18929	31834.01877	1251.639029	1043.001968	2803.583424	4184.474763	4241.309111	613.9943034	1168.220872	41.61741023	41.43407362	48467.78262	1172.254278	1139.803698	10508.12108	10472.1871	162.0695623	169.0363534	7.333464358	732.4297527	154.3694247	8707.205569	34378.91424	0.733346436	85.61819638	0.916683045	2.383375916	0.183336609	1.650029481	0.366673218	0	2.383375916	49.68422102	3.666732179	2.750049134	0.183336609	0.550009827	1.650029481	0.916683045	972.4173739	2627.396943	2598.796432	2286.207514	2.750049134	0.366673218	5.683434877	0
TCGA-DA-A1IA	29340.63933	29260.26795	29428.89524	51206.48628	1870.669229	1548.166363	2575.953494	8893.499787	8956.830397	1496.535383	2003.180265	0.7630194	0.7630194	9788.521543	1848.032987	1872.958287	43886.33249	44157.45872	2.0347184	1.5260388	33.3185138	1035.926005	179.8182386	17159.03461	17177.60141	0	238.0620528	0.5086796	7.8845338	0	0.7630194	4.3237766	4.3237766	0.5086796	0.2543398	19.8385044	4.5781164	1.271699	1.271699	1.7803786	0	1702.296281	2012.845177	2023.273109	1241.941243	4.8324562	3.0520776	7.8845338	0.2543398
TCGA-DA-A1IC	20519.14085	20478.14977	20748.44246	13684.06461	2584.177046	354.7591637	1588.466452	2380.712231	2428.907804	481.9557267	644.6778921	1.490584722	1.739015509	18308.35527	3021.912092	3012.471722	22412.18344	22477.76917	1.739015509	1.739015509	14.90584722	1146.01122	210.4208765	19960.17158	52390.82336	0.248430787	94.40369904	0.993723148	9.937231477	0.745292361	1.987446295	3.478031017	1.490584722	3.726461804	42.48166457	8.94350833	8.198215969	0.496861574	0.496861574	0.993723148	0.745292361	887.6432017	868.0171695	927.6405584	3328.227253	0.993723148	0.745292361	4.968615739	1.490584722
TCGA-DA-A3F2	19872.88809	19885.11333	19934.01428	25153.42673	3611.02961	1318.797526	1983.54483	17448.47062	17481.32595	883.2734297	631.1279004	0.764077361	1.528154723	1800.930341	1402.846035	1482.310081	8489.663561	8567.599452	2.292232084	1.528154723	1.528154723	336.194039	61.1261889	14191.20883	30738.06817	0	12.22523778	0.764077361	0	0	7.640773613	0	0	2.292232084	28.27086237	3.056309445	1.528154723	0	0	0	0	324.7328786	195.6038045	249.0892198	355.295973	0	2.292232084	11.46116042	0
TCGA-DA-A3F3	13363.52613	13288.11555	13361.81225	8085.85666	3590.357729	1993.667225	3891.785817	4601.759295	4743.368368	667.9834954	315.1391025	2.785049852	4.284692081	15952.55132	7973.169258	8058.434631	20918.50944	20906.94077	390.9781524	393.7632022	15.42489149	954.415161	148.6788152	44659.13132	27363.1148	0	31.49248679	1.713876832	9.854791785	0.642703812	1.07117302	0.642703812	0.856938416	0	1.07117302	4.713161289	4.927395893	0.428469208	0.214234604	0	0.642703812	2211.972287	1235.276727	1327.397607	565.1508854	1.285407624	11.35443401	1869.839624	0
TCGA-DA-A3F8	31843.08901	31830.52116	31915.70325	37768.13157	333.0479966	2541.149232	3689.710981	13222.7735	13194.84495	2289.792253	1753.214926	0.698213829	0.698213829	7953.35373	2574.314389	2613.065256	30549.997	30660.66389	60.04638933	61.09371007	72.61423826	2799.488349	402.1711657	19458.1721	33192.38723	0	63.53745847	1.396427659	4.887496806	1.047320744	2.792855318	0	0.698213829	0.349106915	28.27766009	13.61516967	5.585710635	0.698213829	0.349106915	0	0	1100.384995	403.5675934	403.2184865	1329.050024	2.443748403	3.141962232	1499.414199	0
TCGA-DA-A95W	31462.17199	31535.28604	31875.86457	16498.51765	2885.213335	1212.098009	7249.191558	8019.148968	8035.898733	1084.480759	561.5159015	0	0	4148.889982	3560.521285	3677.503764	43836.25962	43720.07475	1017.481702	1007.910408	7.444339603	1185.776951	235.028436	18291.80588	57899.68061	0	90.12968305	0.797607815	7.178470332	0	2.658692715	0.797607815	0.797607815	3.988039073	0.531738543	4.785646888	9.305424504	0.531738543	1.595215629	1.063477086	0.531738543	1752.610238	3378.932572	3478.36768	1065.072302	3.988039073	0.265869272	4.519777616	388.700875
TCGA-EB-A24D	25769.29525	25744.15753	25653.53226	10972.56234	477.2930836	1350.532283	1328.846951	12894.68114	13338.52918	1409.654483	847.0226039	0.21577445	0.107887225	12122.42438	1977.357061	2022.238146	25285.42105	25319.6213	36.57376929	35.38700982	17.58561768	824.3662866	130.9750912	8615.98168	21613.04779	0	19.85124941	0.21577445	1.618308376	0	0.323661675	0.323661675	1.186759476	0.64732335	1.834082826	5.502248478	3.128729527	0	0.4315489	0	0.755210575	514.5141763	1308.348378	1304.140776	951.1337761	0.107887225	1.186759476	1.941970051	0
TCGA-EB-A3Y7	19023.69796	19047.14021	19094.02472	18614.07541	1669.64373	1037.628211	2681.053631	12152.34134	12510.14417	924.735249	1591.297248	1.233802867	2.159155018	1640.340912	2484.878975	2591.294472	30983.2576	31241.1224	0.308450717	0.616901434	12.33802867	1071.24934	213.1394453	6956.180566	49214.85412	0.616901434	103.3309901	1.542253584	4.318310036	0	1.233802867	0.308450717	1.542253584	1.850704301	10.17887366	4.318310036	70.32676344	0	0	1.233802867	0	668.4127034	256.3225457	304.4408575	841.7620062	0.92535215	1.850704301	403.7619883	159.7774713
TCGA-EB-A44R	8654.65145	8866.859999	9047.475702	9159.54089	2125.065943	766.5735771	2210.903108	1208.873417	1238.081897	593.1109714	867.9091199	0	0	2937.53856	957.3228342	994.8765942	33190.37074	33364.42944	850.6224685	802.9351542	363.6157714	516.2151771	98.95117713	27488.75623	135877.8489	0.596091429	66.76223999	0	8.345279999	0	4.768731428	1.788274286	1.192182857	4.768731428	2.384365714	8.941371428	2.980457143	0	0.596091429	1.788274286	0.596091429	2559.616594	1072.964571	1093.827771	4290.666102	4.17264	2.384365714	4.768731428	647.3552914
TCGA-EB-A4IQ	15362.64333	15336.73098	15372.78295	17636.54588	929.4647072	572.7004761	2417.734863	6187.793931	6396.219351	369.9081764	3236.414888	0.751082592	2.628789071	736.8120224	1848.038717	1863.43591	28375.52477	28425.47176	2.253247775	3.755412958	33.42317533	669.2145892	69.47513973	9117.767122	82432.44106	0	13.89502795	0.375541296	1.502165183	0	0.751082592	0.375541296	0.375541296	2.253247775	5.633119438	3.755412958	3.379871663	0	0	1.126623888	0	1094.327336	96.88965433	110.409141	1153.28732	3.004330367	1.502165183	34.54979922	1.126623888
TCGA-EB-A4OY	13430.52931	13518.55642	13403.44404	11152.35762	1668.753235	1318.149535	1664.991393	8690.608034	9076.573052	572.5523949	859.2047766	0	0.752368456	879.5187249	963.783992	1155.637948	90514.43946	90397.82234	261.0718542	243.7673797	36.11368588	756.1302982	79.75105633	17628.74529	188553.3158	1.504736912	54.92289728	0	0.752368456	0	1.504736912	0	2.257105368	1.504736912	1.504736912	0.752368456	23.32342213	0	0.752368456	0.752368456	0.752368456	828.3576699	100.8173731	78.24631941	283.6429079	0	8.276053015	6.771316103	0
TCGA-EB-A57M	18335.62463	18237.98074	18200.59133	10796.04938	3079.449628	562.5668695	2244.083844	9559.897841	9886.767599	1125.565155	1247.655971	6.758855539	8.053104472	3926.607457	1092.921321	1149.868274	33751.42367	33617.82842	223.3298437	230.5201155	203.3408879	656.6156253	88.44034375	21047.07615	104801.5197	0	14.81196001	0.575221748	1.150443496	0	1.43805437	0.575221748	1.006638059	5.608412043	18.69470681	8.772131657	3.595135925	0.143805437	0.862832622	0.287610874	0	1078.684583	290.0555664	294.513535	2687.436007	1.006638059	5.176995732	72.19032937	0
TCGA-EB-A5VU	11935.08094	11697.70736	12055.33628	18648.98878	1146.608512	1192.61925	2604.312356	4794.528068	4708.780783	800.4822762	1166.476785	0	1.045698597	2624.703479	1332.742862	1299.803356	30282.38568	30522.37351	2.091397194	1.568547896	192.9313912	1689.326084	131.7580233	10435.0263	50170.5273	1.045698597	266.6531423	1.568547896	4.705643688	0	3.137095792	1.568547896	0.522849299	4.705643688	12.54838317	6.274191583	16.73117756	0	2.614246493	2.614246493	0	1055.109885	324.1665651	350.3090301	1822.129806	3.65994509	3.137095792	94.63572305	188.2257475
TCGA-EB-A5VV	14757.69465	14888.90391	14882.879	22599.45628	1485.81099	1500.203843	1242.806084	3764.233025	3805.06856	2815.978342	2059.516788	2.008305011	1.338870007	10077.00511	7635.575651	7668.712683	20777.25421	20840.51581	0.669435004	1.338870007	38.1577952	587.4292156	62.59217283	11359.30786	146146.3639	0	26.10796514	0.334717502	0.669435004	0	2.677740014	2.343022512	0	0.669435004	261.0796514	13.38870007	8.367937544	0	1.673587509	1.338870007	2.008305011	1705.385672	966.9988626	999.4664603	9979.267598	1.338870007	6.359632534	5.020762527	0
TCGA-EE-A17Y	7368.333777	7559.177498	7565.555309	52379.48759	949.3125947	561.7379436	1157.327344	1363.870291	1336.887246	523.4710793	1801.976827	2.453004121	0.981201648	18051.65732	555.8507337	544.0763139	9466.142901	9568.187873	156.9922637	179.0693008	9.321415658	1031.242932	137.3682308	17417.80106	62788.07467	3.924806593	191.3343214	0	1.962403296	0	3.924806593	0.981201648	0.490600824	6.377810713	2.943604945	3.434205769	0.490600824	1.962403296	1.962403296	1.962403296	0	1864.283132	1327.075229	1330.509435	3232.078229	5.396609065	45.62587664	280.1330706	1.962403296
TCGA-EE-A29E	20292.59103	20257.41196	20542.00667	34136.34498	513.0610197	72.33448891	5635.963443	8356.609821	8583.297413	1874.96529	5084.165921	4.347974743	2.964528234	2640.01121	1135.809584	1154.782565	35766.04497	35939.96396	1.185811294	0.790540862	43.28211221	2537.043263	247.4392899	15168.5028	5945.460191	1.77871694	207.7146116	0.988176078	11.66047772	0	1.976352156	0.395270431	3.359798665	0.988176078	0	5.138515605	2.766893018	7.312502977	1.383446509	1.383446509	0.592905647	1565.468543	941.1388966	927.8973372	427.2873361	8.103043839	1.976352156	0.988176078	0
TCGA-EE-A2GB	14372.74129	14400.96571	14886.81165	6296.457209	1362.250253	200.2244927	2413.790691	1357.666801	1428.348459	332.662139	386.9398629	0.482468657	0	4496.607883	459.7926301	480.2975481	34044.19461	34287.60005	3579.917435	3569.785593	3.859749256	1354.771989	101.8008866	6134.830208	54409.43786	0.241234329	167.8990926	0.723702986	7.960732841	0.241234329	1.929874628	3.618514928	3.618514928	2.653577614	12.06171643	14.47405971	4.342217913	2.653577614	2.412343285	1.206171643	0	1407.843541	467.5121287	460.0338645	2776.124653	2.653577614	11.33801344	6196.103728	1080.247323
TCGA-EE-A2GP	16730.63339	16557.00424	16700.60547	28619.02351	1965.133233	1960.532182	3636.525664	5391.221339	5372.332813	1564.599608	986.5622664	0.484321191	0.968642382	8074.84506	6058.858101	6147.488879	14841.53858	14948.81573	1021.433392	1006.661596	137.3050577	1976.03046	154.49846	14981.99173	42586.84666	0.968642382	48.67427971	0.726481787	3.874569529	0.726481787	7.991299654	0.726481787	0.968642382	3.874569529	74.34330284	14.77179633	4.35889072	0.726481787	0.968642382	0.726481787	0.968642382	1624.171115	783.8738479	759.1734671	7452.97665	6.054014889	13.80315395	2024.70474	0.484321191
TCGA-EE-A3JE	22671.26495	22685.26774	22830.65843	24132.32221	2925.689716	1022.948639	1293.768594	7643.140933	7685.447241	1482.657319	1215.561511	0.148965871	0.595863486	12689.0619	4385.257324	4434.86296	18911.81325	19061.97085	344.4090948	350.2187638	18.32280219	967.831267	229.4074421	21078.07495	32558.87466	0.148965871	57.50082639	2.085522201	4.468976144	0.446897614	2.830351558	0.446897614	0.148965871	1.340692843	84.01675151	6.256566602	9.831747517	0.148965871	0.297931743	0.148965871	0	582.3075916	1772.544905	1846.878875	2973.50776	1.191726972	4.468976144	345.6008218	0
TCGA-ER-A197	7604.533192	7463.326435	7617.930418	7426.082148	746.2254657	479.6206763	1913.39176	3703.261099	3814.993961	611.1814317	378.3376508	23.57911705	18.48817132	1084.639384	4325.6962	4298.633805	17528.39408	17434.88145	1135.280897	1183.510909	158.8910956	1622.136075	183.0061016	13303.17707	39154.46358	0	47.42617861	1.607667071	7.770390845	1.33972256	16.34461523	1.875611583	0.267944512	1.33972256	3.483278655	21.70350546	7.234501821	0.803833536	1.33972256	1.33972256	0	404.596213	147.9053706	159.4269846	1275.951766	1.875611583	1.875611583	7471.632715	1.33972256
TCGA-ER-A2NB	18532.77795	18519.33334	18642.77927	33101.84167	3364.207037	1135.45807	2310.02772	9353.778912	9343.389898	901.3997057	1693.40921	1.833355334	4.277829112	1656.742103	947.8447075	946.0113521	39966.53515	39676.25389	276.8366554	261.5586943	2.444473778	735.1754888	63.55631823	18380.60946	56203.34111	0	96.55671424	2.444473778	3.055592223	0	1.833355334	0	0.611118445	2.444473778	6.111184445	2.444473778	20.77802711	0	0	0	0	1387.238869	231.6138905	230.3916536	498.6726507	5.500066001	2.444473778	465.0611363	0
TCGA-ER-A2NF	24431.65014	24295.21869	24261.42665	21477.68833	4495.28972	1585.225991	1559.171375	7506.413778	7690.533063	1229.462054	1451.163149	46.74040176	55.26736694	3623.960204	2853.691015	2887.640969	21091.29048	21051.02425	0.315813525	0.315813525	20.05415886	561.8322616	150.6430516	5883.290164	65429.93037	0.157906763	19.8962521	0	2.210694678	0	0.789533813	0.473720288	0.473720288	1.263254102	7.579524609	10.26393957	7.421617846	0.157906763	1.579067627	0.947440576	0.473720288	1416.423661	675.2093173	734.7401668	2434.290654	1.894881152	2.842321728	1.579067627	0.315813525
TCGA-FR-A728	19888.37698	19826.30465	20018.77353	12866.38864	292.2758352	758.9347316	3186.45412	13439.77622	13596.52002	1644.023663	2151.319841	0	0	19845.06032	2198.878858	2250.456946	29087.58585	29075.75191	195.8181111	192.4688846	11.83393374	754.692378	222.6119233	4754.785263	9397.70636	0.446563537	70.11047535	0.223281769	0.893127075	0	1.339690612	2.456099455	0.223281769	1.116408843	1.116408843	2.232817686	3.572508298	0.446563537	0.893127075	0.893127075	0.446563537	1226.263473	661.8071623	644.6144661	1063.044501	1.116408843	0.669845306	5.358762447	5.358762447
TCGA-FS-A1ZA	20253.53966	20345.65803	20265.61133	17509.1019	241.2897837	650.0021988	1598.922057	4059.675462	4086.118178	964.4405828	796.5868202	0.287420826	0.574841653	25610.05789	2112.543074	2102.770766	33482.80174	33484.9574	672.4210232	668.6845525	40.95746775	1300.72295	138.2494175	5301.908273	30246.58695	0.718552066	145.0038069	0.287420826	7.329231072	0.574841653	1.437104132	1.149683305	1.293393719	1.724524958	3.592760329	7.472941485	2.155656198	0	1.437104132	1.580814545	0.143710413	947.9138853	1108.725838	1094.067375	2798.041744	0.143710413	0.574841653	2693.851695	0
TCGA-FS-A1ZW	17697.50974	17696.61724	17824.6903	22046.41555	634.1178143	913.9150483	2774.767466	3339.493781	3406.430919	1276.268085	1339.635242	0.446247582	0.223123791	9380.347301	1057.160522	1075.902921	32201.00241	32474.7753	2040.020822	2027.52589	59.12780464	2169.432621	178.7221567	1763.124197	9177.081527	0.223123791	155.96353	2.00811412	27.4442263	0.446247582	1.784990329	17.6267795	0.892495164	0.223123791	12.94117988	8.25558027	4.462475822	0	4.908723404	8.032456479	0.669371373	1501.176866	441.7851064	446.9169535	1155.33499	3.569980657	27.89047389	4636.958626	286.9371953
TCGA-FW-A3TV	11467.52186	11424.84634	11438.12801	20720.27133	184.4192112	1094.539994	1276.56415	3173.88293	3115.748421	644.0519797	1604.686643	1.088661223	0.435464489	14384.26301	3841.014528	3880.859529	20615.75985	20754.23756	3.26598367	2.395054691	10.01568325	644.2697119	360.3468649	5177.237313	21118.5036	0.435464489	202.2732553	0.217732245	5.443306116	1.306393468	2.83051918	35.05489139	3.26598367	0.653196734	11.32207672	15.45898937	1.741857957	12.1930057	0.870928979	1.306393468	0.653196734	891.8312741	997.8668772	1002.656987	2179.282037	0.653196734	9.36248652	1.306393468	0.870928979
TCGA-HR-A2OH	24384.20991	24403.17388	24616.94947	20684.51291	2598.925088	925.7862503	3342.829682	7015.80474	7000.288769	1309.375525	1019.744073	0	0	6826.165099	3660.045083	3667.803068	21822.35076	22098.19023	0	0	176.709666	1881.742444	296.5274396	12321.40471	20534.52519	0.861998371	104.3018029	1.723996742	4.309991854	1.723996742	9.481982079	0.861998371	0	0	0.861998371	9.481982079	3.447993483	0	0	1.723996742	0	624.9488188	668.9107358	727.526625	405.1392343	2.585995112	0.861998371	2.585995112	400.8292424
TCGA-WE-A8JZ	15126.76074	15193.4308	15225.94181	7406.218833	1174.891129	580.1043678	5137.189739	7385.993086	7519.183371	1225.979866	856.8225412	1.048742401	0.299640686	2286.258433	6828.21195	6914.957928	24882.76184	24937.89572	667.1499871	676.289028	27.26730241	918.2488819	105.9229825	10339.70115	159874.1869	0.149820343	35.20778059	0.149820343	6.741915432	0	2.097484801	4.194969602	1.947664458	1.947664458	23.52179384	4.344789945	4.944071317	0	1.048742401	1.048742401	0.749101715	2013.735229	168.8475265	181.1327946	2101.23031	0.749101715	4.944071317	4.344789945	0.449461029
TCGA-WE-A8K6	30243.46139	30547.83404	30442.56843	35768.27368	369.6536394	1499.422875	3639.007517	6954.874104	6918.969556	1607.136518	1691.593807	0.816012449	0.816012449	110319.579	686.2664697	654.8499904	29417.24879	29442.54518	445.134791	462.2710524	6.528099593	1103.248831	73.44112042	20208.5483	75036.01675	1.632024898	83.64127603	0.408006225	8.160124491	0.408006225	2.040031123	2.040031123	0.816012449	1.224018674	4.48806847	5.304080919	10.20015561	1.224018674	0	0.408006225	0.408006225	3590.454776	4572.933765	4517.036912	1960.877915	0.408006225	2.040031123	2615.727906	770.3157519
TCGA-WE-A8ZM	24139.27661	24096.11559	24138.56906	30926.64242	5205.974193	780.2003638	3252.053421	4905.615921	4952.196808	982.9156639	733.0298461	0.117926294	0.943410355	20942.76648	3371.512757	3392.621564	12813.51737	12879.20232	881.1452719	871.1215368	11.43885056	272.4097401	85.14278457	39576.41818	104529.8674	1.06133665	49.76489624	0.471705178	4.599125482	0.235852589	0.235852589	0.353778883	1.179262944	0.825484061	8.608619492	6.485946193	2.004747005	1.768894416	1.650968122	0.707557766	0.117926294	2522.443438	2554.51939	2596.147372	1795.781611	0.825484061	15.68419716	4903.964953	0.471705178
TCGA-WE-A8ZO	14808.02435	14715.21221	14919.42457	2673.989767	560.7186942	136.7825438	6167.008281	1872.908121	1868.805927	316.2535479	165.4979045	0.256387149	0.384580723	21548.44249	2914.480913	2935.376465	25083.38031	25126.06877	1251.169286	1261.168384	3.333032933	610.7141882	145.6279005	23430.06778	137772.8392	0.128193574	85.63330766	0.384580723	7.178840164	0.256387149	2.94845221	3.204839359	0.89735502	0.256387149	1.025548595	2.692065061	9.101743779	0	0.769161446	1.153742169	0.128193574	1727.792995	958.5033554	971.1945193	339.9693592	0.384580723	4.358581528	1.281935743	0
TCGA-GN-A4U8	25608.57008	25358.80585	25758.13391	28092.21384	1150.831074	1276.818343	4122.215018	12220.02829	12408.64081	1808.764588	2145.467405	0	0	11410.32064	2717.935872	2678.150418	52115.25993	52383.44336	521.6314983	510.5799835	312.3894849	748.5559354	161.352116	15712.30697	28787.7225	0	36.83838265	0	5.157373571	0	2.210302959	1.473535306	0	0	25.78686785	5.157373571	9.577979488	0	0.736767653	1.473535306	0	960.7450195	1977.484381	2013.585996	1276.818343	1.473535306	3.683838265	657.9335141	0
TCGA-HR-A2OG	37822.22633	37651.21973	38193.55062	65243.12021	1101.519453	936.7395541	6487.771889	9334.28769	9437.863626	1267.969931	1876.364655	2.429933992	1.974321369	16168.32517	8994.248802	9012.777049	17458.46825	17597.58197	258.0286158	257.1173906	12.14966996	2183.447563	234.1848885	14156.18796	36403.29675	0.455612624	104.7909034	0.759354373	9.264123346	1.518708745	6.074834981	3.03741749	0.151870875	1.063096122	24.75495255	6.986060228	5.163609734	0.607483498	0.151870875	0.455612624	0	1148.751295	1455.530461	1415.892163	437.3881186	1.974321369	7.745414601	4308.272968	174.1958931
TCGA-HR-A5NC	17037.79581	16993.01381	17284.09677	19877.75295	1493.576802	999.0278414	4187.311003	5518.309702	5665.116755	562.695471	1017.719456	0.38940863	0.778817261	5807.640314	1076.909567	1093.459434	36475.12759	36687.16059	746.1069359	748.053979	7.398763978	406.7373145	105.1403302	19437.33179	114566.7449	0	106.5032604	0	5.062312196	0	6.619946717	0.973521576	0.38940863	0.973521576	2.920564728	23.94863077	7.593468293	1.168225891	0.973521576	0.778817261	0.584112946	2243.967233	1767.915182	1758.374671	2545.953626	1.557634522	1.362930206	0.973521576	0.778817261
TCGA-LH-A9QB	37682.18738	37671.12634	37941.94891	58551.5987	692.870263	1319.028647	6533.443391	12380.92967	12562.91829	2139.964978	874.513228	1.555458311	0.691314805	10743.03207	1166.248076	1164.865446	18453.43891	18405.04687	316.7950093	312.1286343	3.110916621	1510.177191	119.0789751	36649.88154	149059.2242	1.382629609	72.9337119	1.209800908	3.975060127	0.518486104	0.864143506	2.246773115	0.691314805	0.345657402	9.332749864	12.96215259	2.246773115	0.172828701	0.864143506	0.518486104	0.518486104	3562.863675	2597.269721	2606.948129	3894.349124	1.036972207	1.382629609	0.172828701	0.172828701
TCGA-BF-A3DN	29480.78635	29679.48937	29905.69147	56348.27317	753.1199257	1109.72088	6519.055753	7153.752227	7361.76945	1042.303784	765.9823979	0.443533525	0.443533525	20679.30708	1193.105183	1175.363842	16460.85972	16680.40881	435.9934552	471.4761372	42.57921841	922.9932658	226.2020978	28666.01526	130350.0677	0.443533525	63.4252941	2.217667626	3.991801726	0	0.443533525	0	0.443533525	1.330600575	88.2631715	3.991801726	6.209469352	0	2.217667626	0.443533525	0	2315.245001	741.588054	722.959646	1576.318148	3.991801726	10.6448046	4601.660323	1.330600575
TCGA-BF-A5EP	19918.15512	19801.12297	20080.26853	30374.32076	660.6942455	921.0310652	4639.190185	6022.378816	6140.008067	1043.73569	1561.423816	13.73336434	18.21163532	4949.385089	998.3558774	1010.895036	33095.91531	33230.56199	84.49004585	78.51901787	32.24355107	489.0271912	64.18855073	25445.53572	80127.61281	0	70.45813011	0.597102798	1.492756994	0	1.791308393	1.194205595	2.686962589	1.791308393	0.895654196	8.359439165	5.373925178	2.38841119	2.686962589	2.985513988	2.38841119	1914.311569	292.5803708	296.461539	1637.554422	17.31598113	2.985513988	5.373925178	156.7394843
TCGA-D3-A1Q1	5443.960797	5400.461748	5494.039534	2002.783939	1282.673634	113.6823882	5623.074527	625.8014426	621.4149839	170.7063514	171.8029661	0	1.096614677	6908.672468	1744.713952	1741.058569	33117.76326	33005.54302	2.924305806	1.827691129	42.40243419	1272.073026	118.4343852	53598.13897	178404.5865	0	331.5431708	1.462152903	23.02890823	0.365538226	7.676302742	4.020920484	1.096614677	0	0.365538226	12.42829968	11.331685	0	0.731076452	2.193229355	0.365538226	3484.675906	2365.397859	2395.737532	978.1802922	8.772917419	0	3.655382258	0
TCGA-D3-A1Q4	14139.87284	14223.70165	14427.28588	28208.39141	3489.124336	1382.92572	3922.239806	2658.321044	2712.210987	558.3596899	978.002674	2.494904781	2.993885737	41019.97695	1106.49027	1091.021861	14336.47134	14464.95894	2.494904781	1.496942868	7.235223864	1231.485	55.63637661	15295.51274	131888.6504	0.249490478	97.05179597	0.498980956	5.488790518	0	2.744395259	2.494904781	0.748471434	3.742357171	30.6873288	1.24745239	4.490828605	0.249490478	1.24745239	0.997961912	0	4253.812651	3218.676658	3279.801825	7057.836134	0.997961912	24.45006685	1.995923825	0
TCGA-D3-A2J7	14654.4095	14681.70285	14741.77314	31029.04773	3552.248006	545.2438349	2067.689249	3978.97141	4053.62308	627.7470163	2081.522864	0.747762974	0.373881487	15784.15473	2972.108566	3024.451974	15439.31137	15420.86655	6.729866762	7.103748249	7.228375411	471.2153005	103.9390533	15600.82817	50500.17242	0.124627162	63.55985276	0.249254325	0.872390136	0.124627162	5.857476626	0.997017298	0.747762974	3.614187706	7.976138385	9.34703717	5.48359514	0	0.623135811	0.872390136	0.373881487	930.092512	740.7838525	799.1093644	3040.154996	2.243288921	3.489560543	333.8761677	0.249254325
TCGA-D3-A2J9	9280.975794	9150.725811	9338.569324	10694.23241	1331.518103	726.5645282	1135.035562	2607.879326	2618.955005	1399.744285	1689.705555	0.886054303	0.664540727	5383.001403	4604.602698	4701.182617	24107.98698	24195.92787	0.443027151	0.443027151	7.309947997	680.0466773	109.4277064	13815.80172	36224.77957	3.10119006	35.44217211	0.664540727	6.202380119	0.664540727	6.423893695	1.55059503	0	1.772108605	48.06844592	9.74659733	7.531461573	0	0.886054303	0.886054303	0	1116.428421	585.6818941	573.0556203	7651.521931	0.664540727	14.61989599	1569.423684	0.443027151
TCGA-D3-A2JD	30709.78757	30428.549	30651.1962	37905.10073	1719.949658	1404.435132	2009.098068	13700.41998	13710.96643	1501.403849	1972.771419	3.222525335	2.343654789	3838.027674	7175.392093	7250.682004	13755.78883	13720.34105	657.6881252	640.4036711	72.94625531	2142.393434	197.7458728	37049.66673	74711.90624	0	68.55190258	0.878870546	1.757741092	0	5.273223275	0.292956849	0.292956849	0.585913697	112.202473	9.667576005	6.738007518	5.566180124	0.292956849	0.292956849	0	467.2661736	267.7625596	303.5032952	2041.030364	5.273223275	17.28445407	14.94079928	7.909834913
TCGA-D3-A2JE	8845.052339	8763.665068	9016.546946	2513.039611	360.0141016	108.7931887	2836.92773	1384.414088	1441.30213	189.7652185	167.3421949	0.415241178	1.660964713	1211.258517	920.1744511	964.6052572	67927.22815	67910.20326	576.3547555	567.6346907	36.54122369	1773.495073	121.2504241	27876.80126	81631.848	0	70.59100031	1.245723535	13.28771771	0	2.49144707	7.059100031	7.889582388	2.076205892	7.474341209	6.643858853	6.228617675	1.245723535	4.567652961	3.737170605	0	994.9178632	86.37016509	84.70920037	1296.382959	3.321929426	0.830482357	1.660964713	24.49922952
TCGA-D3-A2JK	47195.97294	47272.8149	47335.5616	66489.67248	5577.635623	1666.424925	4869.689208	16616.96189	16633.78528	1001.219014	1791.008944	0	0.909372401	5629.924536	70.47636109	70.02167489	27792.23932	27782.69091	982.5768795	971.6644107	20.91556523	1935.14447	66.38418529	18938.13494	43721.71568	0.454686201	105.0325123	0.454686201	2.273431003	0	6.820293009	0	0.454686201	0	57.74514748	1.364058602	4.546862006	0.909372401	0.454686201	0.454686201	0	1795.10112	479.6939416	495.1532724	415.5831873	9.093724012	19.09682042	1.364058602	0.454686201
TCGA-D3-A2JO	11101.02553	11051.93156	11222.36696	8665.621615	288.9898305	649.1551978	1366.698939	3927.303193	3924.301815	793.0069606	844.0303877	60.02756123	57.02618316	4853.013941	1647.97094	1668.337434	16157.91879	16245.38753	722.9033445	716.2574359	29.15624402	1893.226404	195.5183423	8276.728772	43685.70083	0	85.96804304	1.286304883	6.21714027	0.643152442	5.359603681	1.286304883	0	2.143841472	63.02893929	13.07743298	6.860292712	6.645908564	0.214384147	1.929457325	1.500689031	875.116089	244.3979278	278.2706231	2803.501493	0.214384147	2.143841472	2.572609767	0.214384147
TCGA-D3-A2JP	29192.19701	29150.81746	29532.32257	27680.76705	2576.534829	1395.184521	5688.133565	7905.646969	7993.189835	1783.3869	1295.443059	0	0	29097.00013	838.832867	821.8505079	20299.8989	20435.0402	640.3066966	661.8336308	8.610773656	1076.346707	185.6100099	23787.26223	24348.63683	0.956752628	58.84028665	0.239188157	6.218892085	0.478376314	6.218892085	4.544574985	1.6743171	1.913505257	119.1157022	16.50398284	6.218892085	3.587822357	0.478376314	0.478376314	0.239188157	2113.466556	1336.105046	1313.621359	1977.607683	1.195940786	3.827010514	4801.223878	0.478376314
TCGA-D3-A3C8	17308.26028	17325.19381	17470.99804	28969.74023	841.178283	1125.52953	1729.418567	5115.243624	5258.848701	1280.570233	1614.622471	0.439831782	0	15815.69113	5911.119233	5928.272673	13019.68049	13063.66367	1.539411237	0.659747673	6.597476729	1323.014	160.5386004	3776.39568	19850.26807	0	16.49369182	1.319495346	3.298738365	0.439831782	14.95428059	1.539411237	0.219915891	0.879663564	11.65554222	9.896215094	9.456383312	0.439831782	0.439831782	0.219915891	0.219915891	600.1504665	577.0592979	554.8477929	2530.132326	2.19915891	0.439831782	2.19915891	0.439831782
TCGA-D3-A3CF	12371.69287	12423.18087	12651.47673	17042.77196	1422.234657	626.8421533	832.0655627	3560.929737	3661.719932	1092.419994	2114.165418	2.428679401	1.700075581	2804.88184	1997.588807	1990.545637	22121.38345	22373.23751	12.38626494	14.32920846	245.2966195	1235.226343	134.3059709	10890.92704	60903.5076	0.48573588	66.54581558	0.24286794	10.44332142	0	3.643019101	8.257509962	1.942943521	1.700075581	67.76015528	7.771774082	7.286038202	0	1.942943521	1.700075581	5.343094682	671.5298543	439.1052356	439.8338395	6221.062285	6.071698502	3.157283221	136.7346503	0
TCGA-D3-A51F	18292.33118	18368.67156	18513.40741	32135.50315	1272.57007	1214.537559	2131.658497	3227.713011	3204.914525	944.4100356	1578.277049	1.38172646	1.036294845	31979.71349	1062.202216	1100.890557	27274.58946	27229.33792	0.69086323	0.69086323	74.26779724	371.3389862	63.55941717	8781.217087	66397.48332	0.69086323	43.86981511	1.036294845	5.181474226	0	16.58071752	3.108884536	0	3.108884536	25.56193952	6.908632302	17.27158075	0	1.036294845	1.036294845	0.69086323	2315.082684	4020.133136	3960.028035	1334.747761	1.036294845	2.418021306	1.727158075	1.036294845
TCGA-D3-A51H	15449.71903	15230.51382	15664.95928	27073.82571	1891.282147	1397.928822	2128.046428	4467.368161	4470.766691	1564.45681	2102.557451	7.363482451	3.398530362	6344.489764	4188.12225	4327.461995	15806.56471	16047.29395	90.0610546	99.69022396	41.34878607	472.3957203	59.47428134	10563.76521	119175.6978	0.566421727	18.12549526	0	1.132843454	0	2.832108635	2.265686908	0	2.832108635	83.8304156	24.92255599	20.39118217	0	0	0	0.566421727	1371.307001	867.7580858	890.4149549	5083.068578	1.132843454	3.398530362	13.59412145	0
TCGA-D3-A51T	15133.48075	15314.38793	15373.62559	19419.79032	168.7111888	734.9535609	3093.716016	5387.142814	5510.844993	849.9443195	1343.010754	0.290380704	0.290380704	31776.3604	5139.157693	5111.281145	21526.7927	21490.78549	766.8954383	760.5070628	83.33926194	556.0790474	76.07974435	27866.6746	44584.18209	0	21.19779136	0	1.451903518	0	3.774949147	1.742284222	0.290380704	0.871142111	2.613426333	9.872943923	2.903807036	0	0.290380704	0.871142111	0.290380704	2234.479514	730.3074696	713.4653888	987.8751537	2.903807036	0.580761407	617.0589952	0.580761407
TCGA-D3-A5GT	13662.32418	13632.90849	13491.67419	4198.262565	837.8602984	1453.057421	5170.149342	9818.413602	10154.06422	1427.148232	993.8998472	0.779223714	0.194805928	1529.616151	1380.394809	1425.005367	36082.9281	36078.64237	0.584417785	0.194805928	7.402625283	1096.757377	140.0654626	42129.31451	77123.08267	0.584417785	42.46769241	0	1.753253356	0.389611857	0.389611857	0.194805928	3.116894856	0.974029642	3.701312641	19.67539878	2.727282999	0.584417785	0	1.363641499	0.974029642	2164.683477	154.6759072	168.7019341	1914.747471	5.454565998	0.974029642	1.168835571	0
TCGA-D3-A8GC	18055.44625	17867.44839	18149.44519	50250.62739	211.4975997	1396.867868	1763.026503	4897.23512	4870.456354	865.1180889	835.0602905	0.546505426	0.546505426	15126.17717	2741.817721	2703.562341	27025.23981	27079.34384	541.0403714	591.3188706	10.38360309	733.4102813	143.730927	5636.110455	17978.93549	0	36.0693581	0	3.279032554	0.546505426	0	4.372043406	0.546505426	0.546505426	1.093010851	98.37097663	4.372043406	0	1.639516277	2.732527129	0.546505426	1219.80011	195.6489424	209.8580835	1386.484265	12.02311937	3.279032554	3.82553798	0
TCGA-D3-A8GD	13420.28155	13422.1064	13491.45086	13389.86731	1499.725968	1333.968383	759.7476105	5445.668922	5477.299727	2192.866402	1358.603914	0	0.608284716	4462.984963	6404.325634	6345.626159	25927.52774	25880.68982	593.3817406	580.3036192	103.7125441	978.1218236	243.3138865	19695.34668	85696.97567	0.912427074	93.97998865	0.912427074	8.211843668	0.304142358	7.90770131	13.99054847	0	0	40.14679127	15.81540262	6.082847162	0.304142358	1.824854149	1.52071179	1.824854149	680.6705974	314.7873406	344.2891494	3318.497269	0.304142358	2.433138865	1.824854149	0.304142358
TCGA-D9-A3Z1	13485.23321	13480.1599	13563.86959	16389.34357	790.3499754	1175.921903	2320.316778	3041.814623	3062.832642	817.1660681	1202.375616	0	0.362379631	625.4672432	2374.673722	2366.701371	18448.74702	18525.5715	117.4110005	124.6585931	13.04566672	1111.780708	169.2312877	10001.31544	36742.39555	0	114.8743431	1.087138893	2.174277786	0.724759262	17.03184266	3.26141668	0.362379631	0.362379631	0.362379631	2.899037049	20.29325934	0.362379631	1.087138893	1.449518524	0	867.5368368	160.1717969	167.4193896	1643.029247	1.087138893	4.710935204	109.4386486	0
TCGA-D9-A3Z4	19006.90053	19011.17665	19025.80548	33453.88239	817.4139785	822.5903336	2814.36173	2708.58404	2796.807134	523.9371536	673.1512142	0	0.225058915	6353.863283	4672.673189	4656.468947	13532.79255	13591.08281	502.1064389	511.1087955	15.30400621	1419.221517	156.6410047	21564.6951	90773.46222	0.225058915	65.26708529	0.675176744	6.301649614	0	7.201885274	1.350353489	0.675176744	0.675176744	7.426944188	13.05341706	14.17871163	0.45011783	0	0.225058915	0	1873.615466	1489.890016	1509.6952	816.0636251	0.900235659	0.45011783	0.900235659	0
TCGA-D9-A4Z2	14829.66596	14900.74654	15097.41881	25204.54877	1041.23442	904.8365531	2938.317427	4035.743925	4147.407672	755.2311464	905.0766902	0	0	22102.21771	4796.738362	4818.590837	14345.06931	14202.42788	1040.994283	1078.695806	60.27440945	909.879432	76.84386863	17739.88735	106552.6688	0.240137089	52.3498855	0	3.842193431	0	1.680959626	0.720411268	1.200685447	0.240137089	12.00685447	1.680959626	4.802741789	0.720411268	1.440822537	3.121782163	0.240137089	1760.68514	1552.006009	1545.762445	748.987582	2.881645074	16.56945917	2630.221541	0
TCGA-D9-A4Z3	5813.283077	5720.629832	5792.648511	2708.38787	718.1637988	264.2033581	3833.173989	899.4242956	911.9668746	354.8336065	411.4775118	0	0.809198647	1426.617214	1859.13389	1872.081069	23397.57427	23379.77189	427.2568854	447.8914509	22.25296278	911.5622753	60.28529917	14331.71723	102550.1491	0	25.08515804	0.404599323	13.35177767	1.21379797	0.809198647	4.450592556	1.618397293	0.404599323	5.259791202	1.618397293	2.022996616	0.404599323	0	0	0.404599323	3045.014507	215.24684	211.6054461	1105.76995	2.42759594	0	480.2593967	0.809198647
TCGA-D9-A4Z6	13220.90291	13232.26242	13332.53947	10985.42967	1810.079176	579.7267215	1598.165557	2562.548792	2559.023427	486.1086901	1152.011005	0	0	4113.317772	2148.905942	2200.611298	35830.24505	35782.06506	6.267315908	7.834144885	160.2082629	1408.187543	137.0975355	13595.76674	101278.65	0.783414489	166.4755788	0.391707244	9.792681107	0.391707244	4.700486931	2.350243466	0.783414489	1.958536221	0	16.45170426	9.792681107	0.391707244	4.700486931	1.566828977	1.175121733	835.1198448	701.1559672	744.2437641	2050.195717	4.700486931	13.31804631	6.659023153	0
TCGA-D9-A6EA	19479.34729	19412.41986	19647.86575	27389.84906	319.4384709	2710.694069	3330.639349	6967.385012	6994.582612	1021.509835	900.1872101	0.533286262	0.533286262	688.4725642	506.3553057	533.0196188	59113.71556	59269.43515	82.12608434	78.92636677	75.46000606	771.3985779	144.2539339	15937.52658	45162.68031	0.266643131	19.46494856	0	2.133145048	0	1.066572524	4.532933226	1.333215655	0.799929393	1.066572524	10.13243898	2.399788179	0	1.066572524	1.066572524	0.799929393	2459.51624	41.59632843	45.5959754	343.9696389	20.26487795	1.866501917	21.33145048	21.86473674
TCGA-DA-A1I4	16073.59558	16138.82731	16137.40923	30639.41635	2327.425725	1228.058296	2424.209765	5145.153016	5261.081152	865.0295156	1958.01558	47.5057193	47.5057193	5147.989179	4195.03863	4207.801361	16271.06338	16337.35867	7.444926159	4.963284106	15.9534132	1660.573054	191.7954787	12431.96312	70360.22452	1.06356088	53.53256428	1.06356088	2.481642053	0	3.545202933	0.709040587	4.254243519	7.444926159	39.35175255	12.05368997	7.090405865	1.418081173	0	0	0.709040587	1042.644183	471.5119901	500.5826541	1955.533938	1.418081173	25.17094082	2.836162346	0
TCGA-DA-A1IB	22998.22094	23074.32688	23028.21765	23103.29513	521.4285359	969.8365076	1936.24482	8586.601275	8517.694545	2276.664633	1687.186417	0.171409775	0.6856391	15881.45848	7207.609634	7280.287379	11182.2595	11113.69559	2.056917301	2.228327077	13.54137223	741.5186872	124.6149065	7100.478525	33914.79529	0.171409775	28.45402267	2.571146627	1.371278201	0.171409775	4.456654153	0.34281955	2.742556402	0.514229325	25.02582717	5.485112804	5.999342129	0.857048876	0.6856391	0.514229325	0	685.1248712	733.1196082	730.3770518	2750.098432	1.371278201	1.714097751	3.085375952	0.34281955
TCGA-EB-A42Z	14766.94778	14833.15937	14905.66484	21578.1823	908.3324396	1315.420454	1837.057043	3733.024782	3754.172212	764.3285163	856.4708868	0	0.503510222	18291.51933	1529.412298	1556.350095	32235.47965	32289.607	936.529012	913.6192969	5.286857326	863.5200299	112.0310243	18993.66433	77981.39731	0.503510222	140.2275967	0.755265332	3.27281644	0.251755111	3.776326661	0.503510222	1.007020443	5.538612437	4.028081772	3.776326661	8.559673766	0	0.755265332	0.503510222	0.251755111	1305.602004	677.9765133	703.1520243	2050.545377	1.510530665	1.510530665	421.6898105	0.251755111
TCGA-EB-A44Q	13340.05249	13107.17015	13224.89442	9343.201215	3956.43368	2105.564348	1364.254292	6175.231455	6260.878268	816.6920827	2078.940058	0.320774581	0.641549162	506.8238377	3165.403563	3226.029959	32362.30591	32132.63131	780.7653297	757.3487853	7.057040778	806.4272961	137.2915206	12785.43324	51630.59343	0	58.06019912	1.603872904	4.490844131	0	2.886971227	0.320774581	1.603872904	0.641549162	1.603872904	10.58556117	13.47253239	0	2.566196646	4.17006955	0	1217.01876	243.4679068	283.2439548	1449.580331	0.962323742	1.924647485	3.528520389	0.320774581
TCGA-EB-A4OZ	16046.50426	16124.97482	16222.28659	20715.81298	1348.07862	436.8677452	1393.835858	7026.324077	7174.569245	860.4845257	1200.040498	1.242277949	1.242277949	1182.648607	1826.562677	1906.068466	40206.11876	40354.36393	115.3248029	115.3248029	108.6993205	545.1529731	73.91553794	12648.25293	50495.907	0.207046325	31.88513401	0.207046325	2.070463248	0	2.898648547	0.621138974	0	12.00868684	3.93388017	2.070463248	6.832528717	0	0.41409265	0.207046325	0.207046325	740.6047036	198.5574254	198.3503791	1623.450232	2.898648547	4.969111794	109.7345521	9.731177263
TCGA-EB-A551	10257.94695	10297.58151	10318.92319	26785.12319	3528.782531	627.1842563	1128.060572	2199.935888	2224.761931	673.3519863	2220.406485	4.790990847	3.048812357	19416.14372	2511.350293	2529.643167	24596.94701	24715.41514	211.6746865	214.7234989	15.24406178	409.4119451	75.7847643	5536.207696	72819.14097	0.435544622	67.07387185	0	3.048812357	0.871089245	10.01752632	4.355446224	0	5.662080091	94.51318306	16.55069565	16.55069565	0	1.74217849	0.871089245	1.306633867	1544.441231	1676.411252	1654.198476	1963.870702	0.435544622	0.871089245	263.5044966	1.74217849
TCGA-EB-A6L9	18822.99198	18830.60565	18902.43902	22688.75295	2866.052276	1071.211038	3176.557824	8516.723604	8628.94256	2191.414422	1885.543285	1.324117476	1.986176214	10198.02177	3805.182596	3840.602738	31269.69625	31489.16872	1.986176214	1.986176214	118.8395434	913.6410582	174.4524774	5438.150473	57260.13612	0.993088107	38.06837743	0.993088107	3.972352427	0.331029369	1.655146845	2.317205582	0	0.993088107	85.73660655	11.91705728	4.634411165	0	0.993088107	1.655146845	0.331029369	1508.831864	511.7714044	559.7706629	6918.84484	1.324117476	2.648234951	0.993088107	0.331029369
TCGA-EE-A182	14461.296	14473.38354	14472.23234	46819.62578	1208.753447	1102.843621	1227.748144	3070.809353	3170.387613	500.1936883	1352.07707	0.57559688	0	2644.292065	418.4589315	429.970869	15330.44729	15146.83189	0	1.151193759	4.604775037	1573.106272	88.06632257	10984.69085	33572.83919	0.57559688	263.6233708	0.57559688	3.453581277	0	4.029178157	4.604775037	2.877984398	4.604775037	17.26790639	4.604775037	23.59947206	0	0	0	1.726790639	1561.018737	268.8037428	258.4429989	1652.538641	2.302387518	1.151193759	4176.530958	1.151193759
TCGA-EE-A185	32029.40265	32014.51664	32125.27867	12261.78594	1891.028326	1195.927187	1148.746093	19984.85159	20128.16101	1435.617235	1458.829324	0.504610627	1.513831882	821.0014906	3245.403249	3273.156834	26623.509	26833.17472	648.4246561	685.2612319	56.76869557	503.3491007	161.2230954	28986.85287	79477.43533	0	84.77458539	0.252305314	3.027663764	0.756915941	0.252305314	0.252305314	4.793800959	1.009221255	0.756915941	2.77535845	5.298411587	1.261526568	0.756915941	0.504610627	0.252305314	191.4997331	120.0973293	152.8970201	721.3408917	3.532274391	0.504610627	3.279969077	0.252305314
TCGA-EE-A29D	7585.457479	7545.993488	7612.165433	26497.08046	436.0970352	566.0491681	505.0593634	2306.451047	2320.801589	1271.218871	3886.605204	0.398626175	0	4756.806143	2496.994359	2504.16963	19782.62117	19620.77895	530.9700648	535.3549527	13.95191612	956.7028194	260.7015183	11169.90404	13821.56536	0	138.3232826	0	3.189009398	0	2.790383223	9.168402019	1.195878524	0.79725235	116.7974692	20.72856109	3.189009398	1.195878524	1.993130874	2.790383223	0.79725235	1381.239696	666.9015904	660.5235716	1846.835068	1.594504699	20.32993491	967.8643523	1.195878524
TCGA-EE-A29L	19594.40278	19590.79796	19754.81763	10451.65791	56.59579875	1859.190013	308.3930308	13476.46903	13633.45929	1670.47727	2306.36892	0.180241397	0.360482795	327.6788603	1813.949422	1847.474322	41703.3533	41927.93408	734.3034526	695.7317936	1088.117316	636.7928567	178.4389833	5061.178436	96024.68586	0.360482795	37.49021064	1.261689781	2.70362096	0.180241397	0.180241397	0.901206987	3.064103754	0.180241397	0	55.87483316	4.866517727	0	1.081448384	2.162896768	0.540724192	100.9351825	32.26321012	27.57693379	1016.020757	2.883862357	0.540724192	2.883862357	0
TCGA-EE-A29R	21592.16189	21829.8511	22528.58818	30172.44574	2342.05404	690.8305829	3289.104692	1706.074812	1755.490448	994.2425843	842.5365836	5.682798071	7.412345311	45580.48794	901.8353461	891.4580627	44531.14692	44696.19514	1348.55269	1361.894912	53.61596441	1256.639608	142.0699518	499.0979176	19992.82485	0.247078177	181.8495383	0.247078177	16.06008151	1.235390885	1.235390885	2.47078177	0	2.223703593	4.94156354	120.3270722	2.964938124	1.976625416	1.729547239	0.741234531	0.741234531	2004.298172	2783.582742	2773.452537	2922.687756	0.494156354	9.636048904	11.36559614	3227.335148
TCGA-EE-A29V	34234.72511	34129.80463	34330.24004	29676.92763	3418.267028	1089.09727	3832.111018	15425.58065	15621.31329	1339.641535	1739.215042	0.648658291	0.810822864	2377.008307	2042.624958	2033.381577	14531.72953	14668.59643	3.081126882	3.081126882	81.73094465	1674.349213	206.9219948	8901.213396	54285.5637	0.324329145	34.37888942	0.972987436	0.972987436	0	3.081126882	0	2.432468591	4.540608036	2.918962309	5.027101754	13.13533039	0.486493718	0.486493718	0.972987436	0	694.7130295	365.1946178	506.277796	1314.506026	2.756797736	3.891949745	13.45965954	0.162164573
TCGA-EE-A2A2	13447.28243	13419.86092	13526.72	41917.31199	482.8447357	1054.45601	2168.278175	2563.487157	2565.748725	991.4148057	1474.259541	0.282695981	0.848087943	3344.010761	2081.490509	2082.621293	20181.1007	20361.17804	1125.695397	1108.168246	248.4897674	1512.988891	89.89732199	10351.47874	129459.7765	0.282695981	89.61462601	0	6.219311584	0	3.957743736	0.848087943	1.696175887	0.565391962	44.66596502	11.59053523	7.067399528	0.848087943	3.109655792	2.261567849	0.565391962	2167.995479	202.1276265	194.494835	1757.803611	5.08852766	2.54426383	1856.747204	0
TCGA-EE-A3AF	13885.11691	13901.46214	13948.92618	21899.15244	419.6323832	839.421932	1480.343602	4854.219396	4850.133088	923.66274	3486.720757	0.314331373	0.314331373	2574.531112	4389.951958	4441.659468	16430.25804	16531.00125	26.40383535	26.56100103	37.24826772	1670.98558	323.7613144	14815.85211	29841.36324	1.728822552	75.28236387	0.157165687	2.200319612	0.157165687	2.986148045	1.571656866	0.47149706	0.628662746	26.87533241	3.771976478	6.758124523	0.628662746	0.314331373	0.628662746	0.47149706	881.3851703	138.4629699	149.1502366	1887.717062	0.47149706	2.514650985	3.929142165	0
TCGA-ER-A199	6920.42169	6869.443999	7002.493103	3228.409146	234.2037885	198.8396837	202.0424706	2173.224328	2186.569273	600.2556358	531.9295163	0.800696713	0.533797809	2631.089399	2241.550448	2282.51943	42286.79515	42547.82228	0.266898904	0.133449452	377.5285001	826.8528055	95.54980774	31955.67236	245567.5432	0.266898904	62.05399525	0	3.870034112	0	0.800696713	1.334494521	0	0.800696713	105.4250672	4.537281373	2.135191234	0	0.266898904	0.133449452	0	157.2034546	258.6250383	256.7567459	790.688004	2.668989043	1.334494521	0.533797809	0
TCGA-ER-A1A1	21528.21788	21499.96165	21858.21025	31295.79023	1145.386364	1274.053114	1328.547267	5449.919873	5564.45851	1810.41686	1756.931858	0	0	5124.973257	18972.54302	19180.42812	13307.16941	13460.05579	31.7882559	29.76995394	30.77910492	2231.232819	211.921706	4557.325831	29800.73305	1.009150981	67.10854024	3.027452943	4.036603924	0	4.036603924	0.504575491	2.018301962	1.513726472	242.700811	9.08235883	14.63268923	0	0	0.504575491	2.522877453	646.8657789	302.7452943	335.0381257	3174.284411	2.018301962	6.559481377	72.15429515	6.054905887
TCGA-ER-A2ND	28836.60731	28687.01944	28821.85655	38636.59831	5173.924736	2605.779046	3818.745648	18097.86261	18232.51061	777.629976	1190.462232	0.378224696	0.189112348	4458.701835	2564.17433	2577.790419	19668.06244	19950.97451	5.673370447	6.997156885	22.31525709	1906.819807	630.6896814	12114.91525	20481.43465	1.702011134	293.1241398	0.756449393	2.836685224	0	4.34958401	2.269348179	0.189112348	1.512898786	9.266505064	7.375381581	3.404022268	0.378224696	2.458460527	1.702011134	1.512898786	777.629976	330.0010477	428.9068058	1243.035465	1.512898786	3.025797572	2.647572875	0.567337045
TCGA-ER-A2NG	13248.5395	13212.77828	13241.08925	42459.99462	910.4211182	958.5994316	466.3859411	5700.934858	5764.510364	1204.457835	2916.02967	0.993367287	1.49005093	2215.705733	1400.151191	1377.800427	23291.97945	23557.20852	0.496683643	0	23.84081488	630.788227	165.3956532	11992.42657	58060.33117	1.986734573	69.53571006	0.993367287	2.483418217	0	5.463520076	3.973469147	0.496683643	2.98010186	1.986734573	5.96020372	9.436989223	0	0.496683643	0.496683643	1.986734573	408.7706384	252.8119744	296.0234514	2306.102156	0.993367287	0.993367287	1.986734573	0
TCGA-ER-A2NH	18130.08391	18166.19223	18421.91824	40363.16062	993.4732984	1544.496079	1564.528774	5004.711393	4964.89332	1398.084281	1258.597365	0.989268906	0.247317226	9301.848202	2368.557077	2357.427802	16553.4366	16637.52445	148.3903358	157.7883904	71.2273612	1194.047569	223.8220899	40861.50483	91847.68227	0.247317226	131.8200817	1.483903358	7.172199565	0.247317226	12.11854409	0.989268906	0	1.236586132	40.06539067	7.419516792	6.924882339	0.989268906	1.236586132	2.225855037	0.741951679	709.8004397	987.0430505	999.9035463	4936.204521	1.483903358	29.92538439	7.419516792	1155.218764
TCGA-ER-A42K	26615.38019	26522.7952	26712.17359	40642.00679	4642.576332	845.1887717	2034.765665	4433.558694	4574.540389	858.5153996	851.5013849	0.70140147	0.70140147	101648.5039	1698.09296	1660.21728	20658.3775	20698.35739	547.7945483	549.8987527	23.14624852	617.2332938	96.09200143	10257.9965	44984.3833	0	68.03594262	0	3.507007351	0	0.70140147	1.402802941	0	0.70140147	7.014014703	7.715416173	2.104204411	0	1.402802941	4.208408822	1.402802941	1125.74936	4751.994961	4825.642116	1060.519023	1.402802941	0	4684.66042	0.70140147
TCGA-FR-A69P	9855.072464	9755.138392	9879.593324	10536.10465	1674.821009	355.7838	1081.69379	1976.011196	2018.11305	425.6451184	529.7431093	0.925315475	0.925315475	1278.323328	1102.976046	1111.303885	39168.14139	39282.41785	150.3637646	139.2599789	123.9922736	1658.627988	90.68091652	41434.70164	155329.9328	0	104.0979909	0	9.715812485	0	3.238604162	4.163919636	1.387973212	5.089235111	25.90883329	142.0359254	4.626577374	0	3.701261899	3.238604162	0	1241.310709	703.7024185	673.6296656	2182.819205	3.701261899	10.64112796	0.925315475	0
TCGA-FR-A7U8	26293.49093	26380.71757	26359.80098	20290.87414	3021.334924	2835.310767	2850.441919	11153.43878	11307.86553	1478.402506	999.1010316	0.890067734	0.445033867	5267.865885	317.7541811	332.8853326	32740.69657	32676.16666	592.3400771	545.611521	13.35101601	1328.871127	185.5791226	28340.20169	75013.1285	0	104.5829588	1.335101601	7.56557574	0	2.225169335	0	2.670203202	0.890067734	2.225169335	16.46625308	12.46094828	0	0.890067734	1.780135468	0	1108.579363	313.3038424	348.4615179	1313.739976	2.670203202	9.345711209	0.890067734	0
TCGA-FR-A7U9	16990.28048	16990.28048	16816.13055	21015.27633	1606.444258	1419.855047	1160.407191	4945.502622	5098.328072	1231.488795	1294.573719	2.665560163	0.888520054	40345.03011	205.2481326	213.244813	21041.93193	21003.72556	0	0	2.665560163	1583.342737	97.73720598	36129.00245	44742.31586	0	7.108160435	0.888520054	2.665560163	0	6.21964038	0	0	7.108160435	66.63900408	2.665560163	8.885200543	0	1.777040109	0	0	628.1836784	1638.43098	1612.663899	5514.155457	7.996680489	2.665560163	0	0
TCGA-FS-A1Z7	13005.08745	13025.31949	13316.79241	24307.39405	4319.622098	1291.067128	3117.04957	3286.143341	3275.451614	1098.451558	1466.904911	8.717869511	11.02070297	7442.428752	1188.591039	1201.256623	26651.18505	26556.27541	199.359582	200.3465106	5.428107431	785.1017203	93.92270737	12708.35091	110035.4686	1.315904832	58.0643007	0.164488104	2.302833456	0	5.263619327	0.82244052	0	14.14597694	43.75383566	8.553381407	4.112202599	0	0.657952416	0.657952416	0.164488104	2044.587132	1661.000874	1691.760149	8449.918389	1.64488104	7.072988471	21.38345352	0.493464312
TCGA-FS-A1ZG	9368.134656	9344.930628	9349.650091	5301.137155	92.81611162	1174.359785	1306.111469	5735.721067	5776.623082	730.3369461	1402.073889	0	0	515.9946544	2156.401441	2116.679291	43887.07583	43973.20603	85.73691666	77.87114449	4.326174694	1151.549046	111.3006762	34139.41767	115911.9852	0	56.63355963	0.393288609	2.359731651	0	1.966443043	0.393288609	1.966443043	0.393288609	0.393288609	5.899329128	1.573154434	0	0	0	1.179865826	807.814802	47.19463303	46.0147672	914.7893035	0.393288609	3.539597477	370.8711579	0
TCGA-FS-A4FD	8407.652319	8304.506593	8500.228342	7672.511227	934.5075666	393.2658597	1413.059998	508.4391792	532.4943662	189.161243	759.1962798	0.36447253	0	1354.379921	1618.258033	1683.134143	24961.99463	24865.40941	9.840758307	12.02759349	465.4314207	1153.191085	87.8378797	13584.62013	107890.0649	0	95.85627536	0	6.924978068	0.72894506	2.186835179	1.822362649	0	3.280252769	0.72894506	10.56970337	16.40126384	1.09341759	3.644725299	0.72894506	0.72894506	2276.130949	399.0974202	409.3026511	3818.943168	1.09341759	0.72894506	392.5369147	0
TCGA-FW-A5DX	12353.28477	12360.35759	12487.91219	14932.18022	2733.03408	1145.552478	1037.26521	5193.154976	5315.343989	704.8428066	1003.852246	0	0	10692.14832	1976.974322	2033.069078	65448.67879	65589.89124	565.0936965	570.9470624	5.853365868	1079.702112	160.7236711	5947.995283	59755.06103	1.463341467	111.701732	0	7.316707335	0.243890245	2.195012201	2.926682934	0.487780489	1.219451223	0.487780489	26.34014641	5.121695135	0	7.56059758	6.341146357	0.487780489	1032.875186	399.4922205	405.1016961	975.560978	2.195012201	19.75510981	29.51071959	0
TCGA-GF-A3OT	15572.38527	15746.81614	15871.63463	35980.01014	891.4480834	880.8168562	3874.885419	4162.71605	4168.228538	638.6611269	1815.577347	3.149993228	1.968745767	16632.35799	1664.771421	1675.796397	10034.30343	10287.09038	5.512488148	5.512488148	9.056230529	1632.877739	121.2747393	12086.52401	50379.02294	0	64.96861032	0.393749153	1.574996614	0.393749153	5.906237302	0	0.393749153	7.087484762	1.18124746	8.662481376	5.906237302	0	0	0	0	1510.815502	1446.240641	1450.96563	2691.669213	20.08120683	0.787498307	427.2178315	0
TCGA-GF-A4EO	15419.61119	15266.75259	15601.13077	9841.227684	895.178171	675.4439348	2271.860929	3955.216252	3833.884739	1051.858235	1268.726373	0.955366244	0	15538.0766	3719.24079	3617.016601	18553.21247	18429.01485	716.5246833	663.0241736	91.71515946	628.6309888	58.27734091	12072.96323	30498.15662	0	63.05417213	0.955366244	9.553662444	0.955366244	7.642929955	2.866098733	0.955366244	0.955366244	31.52708607	6.687563711	4.776831222	0	0.955366244	1.910732489	2.866098733	1263.949541	500.6119121	474.8170235	1093.89435	0.955366244	0.955366244	870.3386487	91.71515946
TCGA-GN-A26C	23918.80963	23865.13752	23972.97078	57373.64895	1322.730137	909.858368	1427.751414	4105.121529	4162.828214	1585.099938	1864.219349	0	0.122259926	21635.36099	1476.166344	1489.614936	18999.55925	19016.92016	0.366779777	0.244519852	109.5448935	600.4184957	74.70081468	8265.382285	30940.31943	0.489039703	33.49921968	0	4.40135733	0.122259926	3.912317626	2.078418739	0.733559555	2.567458442	6.846555846	5.379436736	7.580115401	0.244519852	0.244519852	0.366779777	0	1683.641439	861.1989175	861.3211774	1797.09865	5.25717681	0.611299629	1.100339332	0
TCGA-GN-A4U7	12933.52408	12986.3358	13050.17782	10447.36209	1918.603097	748.3889082	2223.106132	7728.226863	7801.427922	1155.507126	2153.581838	0.334251411	1.671257053	2329.39808	4046.781827	4069.845175	24630.65219	24762.34725	234.6444902	231.9704789	232.3047303	1886.18071	133.3663128	9049.85694	50462.2697	0	169.1312137	0.334251411	6.3507768	0.334251411	2.339759874	2.674011284	0.334251411	0.334251411	4.345268337	4.345268337	27.40861566	0.668502821	1.337005642	0.668502821	0.668502821	983.3676498	381.7151108	388.400139	1109.714683	4.345268337	9.693290906	4.011016926	0
TCGA-GN-A4U9	2946.823507	3000.547473	3001.506829	3434.8162	519.0118883	347.2870676	3750.124716	649.1645923	669.6308652	186.7547399	208.8199403	0.319785513	0.639571027	6415.217186	816.0926304	823.7674827	27957.5683	27923.67104	409.9650283	402.6099614	169.1665366	3549.619199	111.9249297	57403.09859	31190.91963	2.878069621	43.81061534	0.319785513	2.878069621	0.319785513	1.918713081	0.639571027	0	1.598927567	0.95935654	8.634208863	4.796782702	0.319785513	1.279142054	0.319785513	0.95935654	3422.02478	1959.325841	1860.831903	1567.588587	2.558284108	0.95935654	9.27377989	780.5964384
TCGA-QB-A6FS	31343.98073	31324.6119	31392.4028	12927.20374	1965.191234	1074.225079	1572.59996	7531.494834	7562.782943	1475.755813	1276.852833	0	0	4066.709228	83.43495761	106.5285619	54656.60183	54045.73875	1.489909957	0.744954979	32.03306408	1062.3058	71.51567795	3450.631461	67248.57583	0	62.57621821	0	6.704594808	0	3.724774893	1.489909957	0.744954979	3.724774893	61.83126323	20.11378442	11.17432468	0	2.234864936	2.979819915	0.744954979	791.1421873	405.2555084	431.3289326	1429.568604	0.744954979	3.724774893	1.489909957	0
TCGA-QB-AA9O	26626.27953	26867.15711	26616.42544	23058.00661	1235.045061	579.2010966	2805.67639	5082.516996	5210.072625	1227.928223	1094.898103	0	0	3537.615772	326.2796348	353.6520874	21265.11096	21428.79823	636.135798	647.0847791	12.04387914	1925.925764	194.3444133	24799.98949	18326.40445	0	104.0153198	0.547449052	6.56938862	0.547449052	4.379592413	6.56938862	1.094898103	2.737245258	1.642347155	26.82500353	7.664286723	1.642347155	2.737245258	1.094898103	0.547449052	1745.267577	1326.469052	1334.680788	2905.859566	2.737245258	21.35051301	61.86174284	0.547449052
TCGA-WE-A8K1	20674.61082	20704.2794	20736.58129	17627.70041	2120.513417	1162.341198	2857.663499	12167.97963	12244.69661	2158.959683	1255.560225	0.877768614	2.457752119	3546.009646	3554.436225	3580.418176	24186.7386	24293.65082	513.3190854	544.3920943	315.996701	1065.611097	151.1517553	8084.775595	30069.19274	0	18.08203345	1.053322337	2.457752119	0.351107446	3.511074455	1.931090951	1.755537228	5.968826574	29.3174717	2.282198396	7.724363802	0.175553723	0.702214891	0.877768614	1.931090951	1210.794026	375.6849667	405.8802071	2888.560955	0.351107446	14.39540527	154.487276	0
TCGA-WE-A8ZR	22695.00937	22657.3212	22905.43499	37925.29307	1036.200386	1546.33671	3479.874516	5364.507434	5428.21839	617.5924796	1208.264837	0	0	2286.640082	2193.092655	2229.210487	24219.36131	24180.55147	2.916346616	1.570340486	23.10643858	1173.268677	157.7070516	14683.13221	69291.27393	0	60.57027588	0.673003065	8.300371139	0.224334355	2.019009196	8.300371139	1.570340486	0.44866871	13.68439566	7.851702429	17.72241405	2.243343551	1.794674841	1.570340486	1.121671776	1389.526995	196.0682264	219.3989993	716.7482645	5.159690167	6.281361943	1.121671776	0
TCGA-WE-AA9Y	31395.4787	31357.88748	31543.11958	42019.08435	9531.825871	751.0071995	5851.699913	7648.178869	7671.877681	1270.201876	1453.254773	4.903202609	6.265203333	24584.93028	2118.728327	2132.620735	18507.41065	18453.47542	0.817200435	1.08960058	3.541201884	457.0874432	94.52285029	5010.255865	24679.18073	0	46.58042478	0	2.451601304	0	7.082403768	0.272400145	0.54480029	5.448002898	107.8704574	2.179201159	8.716804637	0.272400145	0.817200435	1.08960058	0	1616.96726	2158.498748	2196.362368	1738.457725	1.906801014	2.179201159	0	0
TCGA-WE-AAA3	23431.6398	23339.48678	23310.25544	24956.8714	3933.10087	1005.508373	6136.103077	5137.035507	5200.948086	1367.927379	1083.541173	10.65209658	10.89981976	10101.90341	2367.242673	2399.198962	20542.69212	20596.20032	411.4681958	415.1840435	19.07468457	683.9636897	102.557395	16781.26341	52565.86712	0.495446353	66.8852576	0.495446353	7.679418465	0.247723176	3.220401292	0.990892705	0.247723176	1.734062234	47.56284985	8.422587994	20.56102363	0	1.734062234	1.734062234	0.247723176	2859.468624	1185.355399	1219.541197	4460.998959	2.972678115	2.477231763	1.486339058	94.38253017
TCGA-WE-AAA4	20696.2703	20752.12569	20699.14521	24967.77021	1038.253139	1234.568408	3042.475971	7429.382975	7538.013495	1607.074578	1327.797626	0	0	3061.368235	1145.651555	1164.954521	21812.5567	21927.9638	309.4635049	297.5531643	3.6963126	899.8467673	138.2010211	19161.68452	55094.15535	0.2053507	83.37238419	0.4107014	1.4374549	0	5.544468899	0.8214028	1.2321042	3.4909619	10.6782364	5.133767499	14.1691983	0	1.0267535	0.4107014	0	1181.998629	241.0817218	248.0636456	2915.363888	2.4642084	1.6428056	150.7274138	0.2053507
TCGA-XV-AAZY	10594.32703	10659.24993	10778.19265	16115.74712	1865.913891	941.1342576	1209.250968	5428.743896	5422.301165	1142.841284	1205.781806	5.45154125	4.460351932	4091.133911	3265.473209	3291.739726	27125.87807	27269.10493	402.9184578	383.5902661	10.40748784	1040.748784	198.2378636	16771.91445	48651.0409	0.495594659	49.06387125	0.495594659	6.442730568	0.495594659	4.460351932	8.920703863	1.486783977	4.460351932	18.33700239	5.45154125	4.955946591	0	2.477973295	0.991189318	0.495594659	641.7950835	369.7136157	391.024186	3616.849822	3.964757273	1.486783977	1.486783977	0.495594659
TCGA-OD-A75X	11124.75099	11424.73118	11355.56099	10556.09921	1676.102937	933.4335209	3900.470649	2633.563998	2588.421347	780.5309941	759.4158832	0	0	2377.998346	781.9872086	742.669416	48879.29729	48604.80085	1134.391128	1186.814851	8.737287247	1320.058482	146.3495614	23828.03854	418.6616806	0.728107271	238.8191848	0	9.465394518	0	6.552965435	2.184321812	0.728107271	2.184321812	0	0.728107271	9.465394518	0	0.728107271	0	0.728107271	1529.025268	455.7951514	462.3481168	1711.052086	14.56214541	1.456214541	4046.092103	0.728107271
TCGA-RP-A690	18258.13936	18163.66749	18154.6953	8577.939817	2370.241046	1845.368029	820.9552319	5109.661252	5402.576812	1115.718007	944.1908775	0.527775784	0.263887892	2075.214383	2392.407629	2453.893508	18073.15395	18214.07008	0.527775784	1.31943946	6.861085191	264.1517799	97.37463214	157790.1817	132145.0286	0	12.13884303	0	0.527775784	0	0.263887892	1.583327352	0.263887892	0.527775784	13.1943946	7.652748867	3.95831838	0	2.374991028	2.111103136	0.527775784	3103.057722	1833.229186	1836.131952	809.0802768	1.847215244	7.916636759	1.31943946	0.263887892
TCGA-YD-A9TA	13093.04295	13110.62022	13213.71771	8750.10352	459.3753644	563.1489015	5470.251304	4105.646193	4163.110367	674.6970032	338.7005998	1.690122754	0.676049101	15563.32636	1408.886327	1467.02655	22667.25032	22669.95452	151.4349987	156.1673424	12.84493293	1327.422411	91.9426778	15732.67666	80245.67624	1.014073652	32.11233232	0	9.46468742	0	0	1.014073652	0	2.366171855	3.042220957	3.718270058	5.408392812	0	0.338024551	1.014073652	1.014073652	2121.104056	2311.073853	2270.172883	1770.234572	3.718270058	2.028147304	1.352098203	0.338024551
TCGA-YG-AA3O	16297.60217	16181.66152	16330.95496	14122.52385	417.7039781	1814.550551	1464.346265	7310.613731	7483.730589	1283.288267	1608.875018	37.32335926	39.70570134	5072.006289	2485.576904	2387.900879	16394.48408	16557.27746	1.588228054	0.794114027	22.23519275	2215.578135	142.9405248	7866.49355	25759.4708	0	101.6465954	0.794114027	0.794114027	0	0	3.176456107	0.794114027	0	4.764684161	2.38234208	2.38234208	0	0.794114027	0	0.794114027	578.9091256	340.6749175	313.6750406	2000.373234	5.558798188	0.794114027	0.794114027	0
TCGA-BF-AAP0	17671.89877	17690.72969	17745.38934	15343.19762	1400.820228	837.2258893	2687.988375	7046.762332	7166.746934	1187.84756	848.0578326	2.666324488	1.833098086	12344.58245	4099.473901	4148.967549	18508.62473	18566.11735	11.16523379	7.832328185	111.9856285	752.7367321	82.9893497	10639.46793	63422.02751	0.499935842	60.99217267	0.666581122	2.166388647	0.499935842	6.999101782	1.166516964	0.499935842	1.333162244	23.9969204	2.999615049	10.83194323	0.166645281	1.166516964	0.499935842	0.333290561	1402.819971	859.3897117	878.7205642	1955.415722	1.333162244	1.333162244	424.6121748	0.333290561
TCGA-D3-A1Q8	12764.62272	12824.92858	13292.25502	12175.45383	3268.47201	533.4343237	3816.147658	2417.684702	2463.749235	715.7584481	1036.276171	3.692195385	4.571289524	14425.75901	394.3616308	390.6694355	33711.67787	33890.13398	1173.766495	1173.590676	44.13052579	740.373084	95.46962352	37191.13247	148433.8147	2.285644762	167.0278864	0.175818828	27.60355597	0.351637656	4.747108352	5.802021319	1.406550623	3.692195385	20.04334637	4.219651868	3.692195385	0	2.637282418	1.758188278	1.054912967	2338.917867	2254.349011	2293.029153	3421.258571	6.50529663	8.439303736	34.81212791	0
TCGA-D3-A51N	18950.42152	18890.65241	19060.1077	48123.98873	778.9688908	658.4454579	3099.127075	3272.194784	3247.564655	856.1432961	1938.226979	1.970410348	0.985205174	56108.74826	2604.88248	2573.355914	19400.98869	19519.54171	460.0908162	459.7624145	5.582829319	392.7684627	52.54427594	15530.44596	33096.65421	0.656803449	52.21587422	0	2.298812072	0	5.911231043	0.328401725	0.985205174	1.313606899	18.7188983	50.90226732	6.896436217	0.328401725	1.313606899	1.970410348	0	2164.495767	1903.087994	1855.798146	1087.994914	2.627213797	0.656803449	710.6613321	0
TCGA-D3-A5GS	27019.93006	27056.82718	27133.24356	25892.41399	318.7761394	807.8034601	745.8088055	9058.149488	9327.479739	1032.3702	2091.523589	0.749180116	0.936475145	9694.016111	1523.270471	1583.57947	29127.18644	29166.51839	136.1634861	138.5983215	134.6651259	288.0597546	48.88400257	44962.60655	95627.97214	0.187295029	29.77990961	0.561885087	0.936475145	0	2.996720464	0.187295029	0.374590058	1.685655261	11.42499677	13.67253712	0.936475145	0	1.311065203	0.561885087	0.374590058	354.5494899	1176.587372	1174.714422	1509.785229	0.187295029	4.307785667	3.184015493	126.4241446
TCGA-D3-A8GE	25425.26983	25399.41796	25532.35791	26698.05814	1182.000053	983.7731759	3694.977034	8535.586238	8722.771299	838.7398064	967.4733531	0.963968015	1.139234927	20423.7656	2115.471625	2156.308816	23101.75638	23098.25104	0.438167279	0	1.402135294	380.592099	87.37055553	46004.23427	256959.3452	0.262900368	67.82829486	0.087633456	1.665035662	0.087633456	2.804270589	0.525800735	0.525800735	4.031138971	0.701067647	1.314501838	8.149911398	1.402135294	0.262900368	0.175266912	0.350533824	1208.55299	1409.496505	1425.708694	2569.150026	2.278469853	0.963968015	2.629003677	0
TCGA-DA-A1I0	49607.99754	49394.85068	49800.16102	120889.6065	2262.890691	2699.123889	2876.930332	13990.3852	13697.72242	1412.512052	1950.348931	1.104387843	2.208775687	3469.986604	274.992573	276.0969608	7329.822116	7333.13528	98.29051806	133.630929	2.208775687	5306.583587	213.1468538	5843.316079	10633.04616	1.104387843	110.4387843	1.104387843	1.104387843	0	1.104387843	1.104387843	0	2.208775687	144.6748075	25.4009204	7.730714903	8.835102747	1.104387843	0	1.104387843	747.6705699	279.4101244	304.8110448	353.4041099	1.104387843	8.835102747	71.78520982	0
TCGA-DA-A1I5	10158.3337	10048.27278	10346.3678	26409.80652	4396.660822	842.9446782	1698.724449	4430.673817	4386.713626	1339.020991	2353.314149	0.320877304	1.604386521	2783.610614	2889.821002	2934.10207	29134.05484	29045.81358	569.557215	574.0494972	46.84808642	1370.787844	107.8147742	2799.654479	82387.494	0	51.01949137	0.641754608	4.171404955	0.641754608	3.850527651	1.925263825	3.529650346	8.021932605	20.53614747	34.97562616	6.417546084	0.320877304	0.320877304	1.283509217	1.283509217	970.6538453	558.3265093	597.4735405	4184.560924	4.171404955	7.059300693	119.0454799	0
TCGA-DA-A95Z	23462.74569	23595.69091	23758.28244	20537.95099	1844.556936	885.6837924	9884.731404	3536.713261	3561.264119	914.866888	447.9373573	1.852894963	0.463223741	10310.43402	219.5680531	221.8841718	12482.95337	12458.86573	557.2581601	569.7652012	354.8293854	3284.719546	79.67448341	52324.82731	17251.84178	0	107.9311316	1.852894963	1.852894963	0.463223741	9.727698556	0	1.852894963	4.632237408	0	4.169013667	24.55085826	0	2.779342445	2.316118704	1.852894963	3004.005959	1615.724408	1668.531914	1754.228306	14.35993596	5.095461148	1143.236192	86.62283952
TCGA-EB-A5FP	21347.93176	21153.08601	21604.54986	23371.30471	2167.289374	1162.174426	2450.193581	11078.27904	11260.31031	1161.188697	1888.328082	3.28576315	1.97145789	950.8998555	1941.886021	1981.643756	48912.85598	49061.37247	305.9045492	317.0761439	7.885831559	1053.744242	143.5878496	15815.03519	51905.20048	0.328576315	114.6731339	0	3.28576315	0	1.31430526	0.65715263	0.65715263	2.300034205	0.65715263	23.98607099	6.242949984	4.928644725	1.97145789	3.28576315	2.62861052	1074.773126	216.8603679	230.9891494	2059.187766	5.914373669	26.94325783	2.957186835	3.614339465
TCGA-EE-A20I	11367.11776	11296.69925	11417.05598	16774.75393	1647.68079	442.9913107	1959.093301	5162.153336	5290.365514	608.5168797	649.757996	0.280551812	0.841655435	2160.810054	8361.285646	8411.50442	17686.26676	17856.56171	225.002553	239.3106954	1.963862682	1425.483755	204.5222708	12061.76404	27313.96329	0	87.81271708	1.68331087	4.7693808	0	5.891588047	0.280551812	0.280551812	1.402759059	12.90538334	19.0775232	8.136002541	1.68331087	0.561103623	0	0	453.091176	190.2141284	207.6083407	992.59231	1.963862682	2.244414494	174.2226751	0
TCGA-ER-A19A	22021.8201	21856.33077	22024.2185	40729.94048	2489.408872	682.7854871	2348.660893	6974.030799	7059.489437	980.3128291	1530.807839	0.378694114	0.757388227	6749.338958	4069.194484	4083.206166	10639.41113	10700.25465	0.126231371	0.252462742	14.64283906	635.4487229	184.9289589	24656.14259	45554.75595	0.126231371	13.00183124	1.767239197	0.883619599	0.252462742	7.195188161	0.504925485	0.252462742	14.51660769	60.5910582	8.457501874	5.932874449	0.504925485	0.252462742	0.126231371	0.252462742	695.1561615	620.1747269	666.6278716	4126.124832	1.00985097	2.650858796	1.136082341	0.126231371
TCGA-ER-A19J	16369.95043	16435.12664	16506.63774	18120.44954	4306.259499	1034.657178	5165.610934	5606.616348	5625.011878	1026.007624	1925.926684	0.2436494	0.3654741	14755.16403	4285.79295	4304.675778	22084.99076	22119.7108	656.1478348	635.0721616	10.59874891	2241.330833	293.2320532	27399.71513	28568.13582	0.2436494	147.6515365	0.2436494	10.47692421	0.2436494	4.507513904	2.801968102	0.2436494	1.218247001	8.527729007	11.81699591	1.340071701	0.1218247	1.340071701	1.827370502	0.4872988	1144.177583	1140.157368	1200.216945	2718.640008	2.314669302	4.020215103	1510.748106	470.2433424
TCGA-ER-A19T	17564.89814	17451.31457	17507.74555	10393.25749	1485.823197	578.3092328	5593.738269	7995.157616	8320.032606	877.4944186	838.5267388	0	0.28864948	620.0190826	1907.107113	1943.621272	10753.34772	10732.27631	6.783262775	5.628664856	4.474066937	1223.72947	45.31796833	12882.28196	69179.75488	0.14432474	24.96818	0.43297422	1.154597919	0.14432474	0	0.14432474	2.742170058	2.597845318	0	13.71085029	5.195690636	0	0	0.14432474	0.14432474	2076.400033	134.5106576	145.3350131	1003.489917	6.350288556	1.010273179	1.154597919	0.28864948
TCGA-ER-A3PL	16785.88642	16804.84731	16945.34751	14216.87542	3065.217498	1060.482585	1104.092632	5652.999783	5707.986365	1208.756746	800.3391724	2.464915717	1.706480112	6216.707047	3975.529834	4019.708708	20066.87885	20172.87023	1.51687121	0.568826704	12.32457858	1316.644211	153.0143834	24697.69705	18533.32206	0	54.41775467	0.758435605	7.963573855	0.379217803	0.758435605	2.654524618	3.412960223	1.137653408	5.119440335	6.825920447	4.171395829	0.189608901	0.379217803	0.568826704	0.948044507	901.021499	807.1650928	843.0011752	1812.471488	2.275306816	0.568826704	0.948044507	0
TCGA-FS-A1Z3	11195.23031	11133.31233	11221.16892	18379.80738	3629.104628	628.8021507	3313.866824	3916.102816	4003.331857	1314.920266	2096.634716	0.836729409	0.418364704	5241.482199	6320.444772	6338.016089	15578.85568	15569.86084	705.1537093	718.7505622	135.5501642	2168.802628	173.2029876	29251.43259	67918.58121	1.255094113	90.36677615	0.418364704	5.857105862	0.209182352	1.88264117	0.836729409	0.836729409	1.673458818	9.413205849	8.57647644	2.719370579	0	1.464276465	0.418364704	0.627547057	2194.950422	585.2922215	649.5112036	2870.400237	6.275470566	7.948929384	481.1194101	571.6953686
TCGA-FS-A1ZH	9650.487577	9653.058656	9815.819109	13525.55015	638.8571354	600.7381008	1791.818202	2312.629295	2360.697285	783.0611083	1253.903847	4.806799094	4.247868967	12252.75446	2682.529253	2719.418641	33243.26361	33255.11293	756.9031783	777.583593	87.08131383	1143.682826	103.1785015	20275.07858	69845.47371	1.341432305	52.20407389	0.558930127	5.030371145	0.447144102	2.571078585	1.788576407	0.447144102	1.900362433	88.19917408	4.695013069	2.45929256	0.558930127	1.006074229	1.006074229	0	1480.941265	937.9965396	915.8629065	2371.987674	2.012148458	1.676790382	6559.156829	0
TCGA-FW-A3I3	9003.878675	9023.560718	9309.606412	2839.900138	1319.13427	159.6432389	2045.182973	1292.454167	1304.700772	224.8126707	129.4641061	1.31213621	0.437378737	9970.485683	2683.755929	2686.81758	44258.79175	44383.00731	700.2433575	711.6152047	349.9029894	2172.022807	218.6893684	23096.22157	69233.11762	0.437378737	56.85923578	2.186893684	3.936408631	1.31213621	1.749514947	4.373787367	0.437378737	0	14.43349831	8.747574735	3.936408631	0	2.186893684	0.874757473	0	1302.951257	1417.107107	1433.29012	747.9176398	0.874757473	11.80922589	677.4996632	471.9316569
TCGA-GN-A263	12524.06767	12500.20011	12458.28634	27532.98163	2361.724577	1179.406949	2766.891031	3311.187921	3366.490813	1261.779152	2784.064035	2.328542842	1.164271421	1438.166273	387.1202474	376.9328725	22598.79935	22665.74495	8.440967801	9.896307077	5.239221393	1264.107695	110.0236493	14549.31781	73339.49427	0	78.29725305	0.873203566	4.657085683	0	3.492814262	1.746407131	0.58213571	9.314171366	11.64271421	16.00873204	16.29979989	3.492814262	1.164271421	2.910678552	1.164271421	2065.4175	639.18501	635.9832636	6166.854648	0	2.328542842	21.24795343	7.85883209
TCGA-RP-A693	21430.71671	21486.16396	21718.97131	20072.25914	2238.149484	1882.362977	8154.299739	14145.80138	14493.41297	1594.819237	1364.855331	4.620603984	1.777155378	2412.310711	1471.129222	1506.67233	42723.52616	42790.3472	0.710862151	1.066293227	51.53750598	739.2966374	113.0270821	8656.523849	45564.13132	0.355431076	66.82104223	0	9.596639044	0	3.554310757	4.97603506	4.97603506	2.132586454	1.066293227	34.47681434	2.132586454	0	3.554310757	1.777155378	0.710862151	1417.45913	265.1515825	273.3264972	3800.269061	6.397759362	2.132586454	2.843448606	0
TCGA-RP-A694	16749.70069	16640.90724	16827.05384	8612.648886	1537.580903	801.9774458	2218.288579	7640.993574	7783.22355	1365.407773	967.662892	4.990525487	9.981050975	4410.127373	861.3646991	850.8845956	41017.12898	41315.06335	691.6868325	693.1839902	693.6830427	508.0354946	86.33609093	17255.73998	41531.15311	1.996210195	86.83514348	0	2.495262744	0	1.996210195	2.495262744	2.994315292	1.996210195	3.493367841	35.93178351	6.986735682	0	0	1.996210195	0.499052549	681.7057816	365.8055182	381.7751998	3333.171973	4.990525487	2.994315292	3535.288255	0
TCGA-WE-A8K5	15694.68787	15758.68648	15992.86319	25740.04446	1965.048035	2299.101353	2095.95427	5747.753382	5880.598969	1092.824641	1648.448882	1.45451372	0.484837907	3186.354722	986.160302	1006.523494	18267.72264	18194.02728	773.8012989	785.9222465	291.8724198	1811.354419	109.5733669	34700.33381	124541.2827	0.969675813	56.24119716	0	5.818054879	0	3.393865346	0	1.939351626	3.878703253	18.90867836	3.878703253	15.99965092	0	0.484837907	1.45451372	0	1018.644442	674.409528	711.7420468	1824.92988	2.424189533	6.787730692	7577.531642	0.969675813
TCGA-WE-A8ZT	55354.76044	55462.8321	56116.58953	42560.44592	3368.487065	2014.547054	1864.616654	20643.9701	20826.62642	1118.008924	1412.542249	0	0.761068022	13322.49572	1608.13673	1596.72071	62504.23344	62817.79347	1016.025809	1054.840278	261.0463315	570.0399485	262.5684676	16652.92939	94013.97169	0	66.21291791	0	2.283204066	0	1.522136044	3.044272088	0.761068022	0	10.65495231	3.044272088	4.566408132	0.761068022	0.761068022	0	0.761068022	251.1524473	2293.859018	2234.495713	846.3076404	3.044272088	14.46029242	5792.488715	2.283204066
TCGA-D9-A148	22197.40765	22228.20145	22277.72911	7361.590093	1762.856877	499.3746401	2599.675295	9379.344647	9479.336662	1012.79968	1287.602091	1.170866683	0.936693346	2767.577578	4823.736559	4869.868706	10918.09764	11038.93108	32.19883377	29.27166706	48.70805399	537.7790673	220.591283	38722.66875	29192.51648	0.819606678	52.80608738	0.117086668	2.458820033	0	0.70252001	0.468346673	0.585433341	0.234173337	5.268900071	5.034726735	4.449293394	0.234173337	0.468346673	0.351260005	0.351260005	576.4176678	242.2523166	275.1536704	1373.192445	0.468346673	8.196066778	1.639213356	0.234173337
[truncated: 804 more columns]
