# Supplementary material for: TCF21 regulates miR-10a-5p/LIN28B signaling to block the proliferation and invasion of melanoma cells
Source: PLoS One. 2021 Aug 23;16(8):e0255971. doi: 10.1371/journal.pone.0255971 (PMC8382182; doi:10.1371/journal.pone.0255971)
Supplement: S2 Table — (CSV) [file pone.0255971.s002.csv]

miRNAs	pvalue
hsa-let-7a-1	0.077972761
hsa-let-7a-2	0.060718683
hsa-let-7a-3	0.048066896
hsa-let-7b	0.014096597
hsa-let-7c	0.025639448
hsa-let-7d	0.931176176
hsa-let-7e	0.305196169
hsa-let-7f-1	0.449714943
hsa-let-7f-2	0.418344096
hsa-let-7g	0.140061413
hsa-let-7i	0.57744399
hsa-miR-1-1	0.932059012
hsa-miR-1-2	0.506018772
hsa-miR-100	0.000126518
hsa-miR-101-1	0.782464567
hsa-miR-101-2	0.79420041
hsa-miR-103a-1	0.518477841
hsa-miR-103a-2	0.460661816
hsa-miR-105-1	0.065902922
hsa-miR-105-2	0.083101126
hsa-miR-106a	0.515134704
hsa-miR-106b	0.004665065
hsa-miR-107	0.627170199
hsa-miR-10a-5p	0.038477496
hsa-miR-10b	0.233597561
hsa-miR-1179	0.421176267
hsa-miR-1180	0.438064922
hsa-miR-1181	0.041435896
hsa-miR-1226	0.346741572
hsa-miR-1227	0.580360322
hsa-miR-1228	0.770042543
hsa-miR-1229	0.404121539
hsa-miR-1243	0.30383112
hsa-miR-1245a	0.02264684
hsa-miR-1247	0.223111575
hsa-miR-1248	0.728303573
hsa-miR-1249	0.553636789
hsa-miR-1250	0.712352796
hsa-miR-1254-1	0.518117653
hsa-miR-1254-2	0.12611043
hsa-miR-1255a	0.660095587
hsa-miR-125a	0.139961898
hsa-miR-125b-1	0.018589693
hsa-miR-125b-2	0.028506568
hsa-miR-126	0.75241741
hsa-miR-1262	0.07967863
hsa-miR-1266	0.263759646
hsa-miR-1269a	0.879293442
hsa-miR-1269b	0.40927135
hsa-miR-127	0.134434628
hsa-miR-1270	0.362084233
hsa-miR-1271	0.160700758
hsa-miR-1275	0.342162619
hsa-miR-1276	0.008485427
hsa-miR-1277	0.523979027
hsa-miR-128-1	0.400323592
hsa-miR-128-2	0.211691255
hsa-miR-1284	0.772160318
hsa-miR-1287	0.624257297
hsa-miR-1288	0.051780202
hsa-miR-129-1	0.053533361
hsa-miR-129-2	0.097044994
hsa-miR-1291	0.210027135
hsa-miR-1292	0.988299171
hsa-miR-1293	0.438402653
hsa-miR-1294	0.348800995
hsa-miR-1295a	0.199740764
hsa-miR-1296	0.690511716
hsa-miR-1301	0.76423357
hsa-miR-1304	0.866288641
hsa-miR-1305	0.058010125
hsa-miR-1306	0.688431355
hsa-miR-1307	0.242085989
hsa-miR-130a	0.257753605
hsa-miR-130b	0.166803627
hsa-miR-132	0.14920656
hsa-miR-133a-1	0.318629777
hsa-miR-133a-2	0.805983549
hsa-miR-134	0.037125437
hsa-miR-1343	0.932051979
hsa-miR-135b	0.6053476
hsa-miR-136	0.038403351
hsa-miR-137	0.670804543
hsa-miR-138-1	0.825103852
hsa-miR-138-2	0.984151375
hsa-miR-139	0.234040017
hsa-miR-140	0.073851204
hsa-miR-141	0.38937615
hsa-miR-142	0.032076814
hsa-miR-143	0.820124486
hsa-miR-144	0.232732964
hsa-miR-145	0.169445093
hsa-miR-1468	0.844722055
hsa-miR-146a	0.461743773
hsa-miR-146b	0.015795668
hsa-miR-147b	0.449004782
hsa-miR-148a	0.153470025
hsa-miR-148b	0.219832289
hsa-miR-149	0.912762046
hsa-miR-150	0.00871227
hsa-miR-151a	0.01806186
hsa-miR-151b	0.115277888
hsa-miR-152	0.321659077
hsa-miR-153-2	0.606951957
hsa-miR-1537	0.98085117
hsa-miR-1538	0.816028701
hsa-miR-154	0.059852491
hsa-miR-155	0.000500436
hsa-miR-15a	0.195257741
hsa-miR-15b	0.091710929
hsa-miR-16-1	0.622685409
hsa-miR-16-2	0.677852909
hsa-miR-17	0.000271548
hsa-miR-181a-1	0.501264413
hsa-miR-181a-2	0.065477962
hsa-miR-181b-1	0.005646705
hsa-miR-181b-2	0.00255413
hsa-miR-181c	0.18729257
hsa-miR-181d	0.884961033
hsa-miR-182	0.201776819
hsa-miR-183	0.309595831
hsa-miR-184	0.067610318
hsa-miR-185	0.199085642
hsa-miR-186	0.170588088
hsa-miR-187	0.098535976
hsa-miR-188	0.072048577
hsa-miR-18a	0.003329156
hsa-miR-18b	0.1519844
hsa-miR-190a	0.045633051
hsa-miR-190b	0.375535288
hsa-miR-191	0.863450007
hsa-miR-1910	0.025279766
hsa-miR-1914	0.046066443
hsa-miR-192	0.386526786
hsa-miR-193a	0.571066368
hsa-miR-193b	0.418971169
hsa-miR-194-1	0.832620711
hsa-miR-194-2	0.739891746
hsa-miR-195	0.371100058
hsa-miR-196a-1	0.856267714
hsa-miR-196a-2	0.474774439
hsa-miR-196b	0.766578686
hsa-miR-197	0.766392273
hsa-miR-1976	0.000725943
hsa-miR-199a-1	0.199201667
hsa-miR-199a-2	0.196788001
hsa-miR-199b	0.170908374
hsa-miR-19a	0.00629496
hsa-miR-19b-1	0.002390387
hsa-miR-19b-2	0.016424953
hsa-miR-200a	0.711130192
hsa-miR-200b	0.671773954
hsa-miR-200c	0.954187323
hsa-miR-203a	0.773601299
hsa-miR-204	0.000885843
hsa-miR-205	0.541215516
hsa-miR-206	0.885252948
hsa-miR-20a	0.000259675
hsa-miR-20b	0.937672705
hsa-miR-21	0.618559082
hsa-miR-210	0.584969637
hsa-miR-211	0.020113325
hsa-miR-2110	0.035582626
hsa-miR-2116	0.946164445
hsa-miR-212	0.544041384
hsa-miR-214	0.737408153
hsa-miR-215	0.904905499
hsa-miR-217	0.743786691
hsa-miR-218-1	0.350255901
hsa-miR-218-2	0.505750599
hsa-miR-219a-1	0.020718665
hsa-miR-219a-2	0.634266146
hsa-miR-219b	0.242479086
hsa-miR-22	0.235900322
hsa-miR-221	0.811705722
hsa-miR-222	0.350593443
hsa-miR-223	0.946965447
hsa-miR-224	0.598174103
hsa-miR-2276	0.811588215
hsa-miR-2277	0.331571824
hsa-miR-2355	0.057014358
hsa-miR-23a	0.145696662
hsa-miR-23b	0.365120219
hsa-miR-24-1	0.367903806
hsa-miR-24-2	0.330706294
hsa-miR-25	0.008348086
hsa-miR-26a-1	0.013487484
hsa-miR-26a-2	0.007084009
hsa-miR-26b	0.400980522
hsa-miR-27a	0.753470183
hsa-miR-27b	0.338102322
hsa-miR-28	0.158029452
hsa-miR-296	0.648889757
hsa-miR-299	0.555558854
hsa-miR-29a	0.750456965
hsa-miR-29b-1	0.074942186
hsa-miR-29b-2	0.108244246
hsa-miR-29c	0.000447312
hsa-miR-301a	0.367909849
hsa-miR-301b	0.426783279
hsa-miR-3064	0.773653731
hsa-miR-3065	0.071139238
hsa-miR-3074	0.023402843
hsa-miR-30a	0.150319248
hsa-miR-30b	0.253767834
hsa-miR-30c-1	0.274649537
hsa-miR-30c-2	0.174647119
hsa-miR-30d	0.8321369
hsa-miR-30e	0.285032796
hsa-miR-31	0.289918905
hsa-miR-3117	0.472403001
hsa-miR-3124	0.62250487
hsa-miR-3125	0.553643354
hsa-miR-3127	0.048537326
hsa-miR-3129	0.745436007
hsa-miR-3130-1	0.047998152
hsa-miR-3130-2	0.017468874
hsa-miR-3131	0.277312801
hsa-miR-3133	0.93432244
hsa-miR-3136	0.768239662
hsa-miR-3138	0.261005115
hsa-miR-3140	0.884310499
hsa-miR-3143	0.480925737
hsa-miR-3150a	0.70711267
hsa-miR-3150b	0.013949631
hsa-miR-3154	0.383075358
hsa-miR-3157	0.215898562
hsa-miR-3158-1	0.486250823
hsa-miR-3166	0.017193208
hsa-miR-3170	0.047044032
hsa-miR-3173	0.800498412
hsa-miR-3174	0.370500905
hsa-miR-3176	0.058208372
hsa-miR-3177	0.659968204
hsa-miR-3183	0.18410308
hsa-miR-3187	0.040649626
hsa-miR-3188	0.485782662
hsa-miR-3189	0.516245056
hsa-miR-3190	0.016051799
hsa-miR-3191	0.522326963
hsa-miR-3192	0.925957983
hsa-miR-3194	0.190167822
hsa-miR-3199-1	0.359041135
hsa-miR-3199-2	0.798413684
hsa-miR-32	0.022666956
hsa-miR-3200	0.019245763
hsa-miR-320a	0.025069223
hsa-miR-320b-1	0.731073397
hsa-miR-320b-2	0.167952816
hsa-miR-320c-1	0.018559356
hsa-miR-320c-2	0.087243865
hsa-miR-320d-1	0.093134351
hsa-miR-320d-2	0.146886791
hsa-miR-323a	0.271480151
hsa-miR-323b	0.091007455
hsa-miR-324	0.043579241
hsa-miR-326	0.639320713
hsa-miR-328	0.694232776
hsa-miR-329-1	0.536866595
hsa-miR-329-2	0.164603815
hsa-miR-330	0.504263645
hsa-miR-331	0.484202724
hsa-miR-335	0.724000552
hsa-miR-337	0.531518848
hsa-miR-338	0.184040931
hsa-miR-339	0.752935909
hsa-miR-33a	0.522736094
hsa-miR-33b	0.606128748
hsa-miR-340	0.106834487
hsa-miR-342	0.021442342
hsa-miR-345	0.02450004
hsa-miR-34a	0.214081387
hsa-miR-34b	0.449488861
hsa-miR-34c	0.862953597
hsa-miR-3605	0.149304806
hsa-miR-3607	0.36252469
hsa-miR-3609	0.506472598
hsa-miR-361	0.057910895
hsa-miR-3610	0.434668958
hsa-miR-3613	0.648400035
hsa-miR-3614	0.408525364
hsa-miR-3615	0.053924928
hsa-miR-3619	0.998701496
hsa-miR-362	0.635577174
hsa-miR-3620	0.784110712
hsa-miR-363	0.845099793
hsa-miR-3651	0.198627107
hsa-miR-3652	0.8812189
hsa-miR-3653	0.249673412
hsa-miR-3655	0.518491605
hsa-miR-365a	0.474257202
hsa-miR-365b	0.628609022
hsa-miR-3662	0.183834834
hsa-miR-3667	0.000456101
hsa-miR-3677	0.099396272
hsa-miR-3678	0.328806105
hsa-miR-3679	0.271382423
hsa-miR-3680-1	0.016923478
hsa-miR-3680-2	0.022197253
hsa-miR-3682	0.023500652
hsa-miR-3684	0.353397499
hsa-miR-369	0.193899035
hsa-miR-3690-1	0.005423909
hsa-miR-3691	0.049931384
hsa-miR-370	0.411028554
hsa-miR-372	0.460808613
hsa-miR-374a	0.031927061
hsa-miR-374b	0.040780281
hsa-miR-375	0.022911102
hsa-miR-376a-1	0.708665242
hsa-miR-376b	0.711531484
hsa-miR-376c	0.623559652
hsa-miR-377	0.244011785
hsa-miR-378a	0.106176806
hsa-miR-378c	0.96701564
hsa-miR-378d-1	0.869468526
hsa-miR-378d-2	0.556764509
hsa-miR-379	0.073359423
hsa-miR-380	0.14637805
hsa-miR-381	0.203894487
hsa-miR-382	0.033367915
hsa-miR-3909	0.083368679
hsa-miR-3912	0.548972539
hsa-miR-3913-1	0.089183706
hsa-miR-3913-2	0.408928937
hsa-miR-3917	0.142381383
hsa-miR-3922	0.97377109
hsa-miR-3928	0.580275471
hsa-miR-3934	0.77816335
hsa-miR-3940	0.780743113
hsa-miR-3941	0.307812965
hsa-miR-3942	0.16056969
hsa-miR-3944	0.028051802
hsa-miR-409	0.051157611
hsa-miR-410	0.414200098
hsa-miR-411	0.113959335
hsa-miR-412	0.237602724
hsa-miR-421	0.19210183
hsa-miR-423	0.129229605
hsa-miR-424	0.418827254
hsa-miR-425	0.482387168
hsa-miR-4286	0.593269199
hsa-miR-429	0.831286199
hsa-miR-431	0.009552169
hsa-miR-432	0.165168545
hsa-miR-4326	0.090728022
hsa-miR-433	0.420481379
hsa-miR-4423	0.09909934
hsa-miR-4431	0.086667897
hsa-miR-4442	0.112576447
hsa-miR-4443	0.200175423
hsa-miR-4444-1	0.564033064
hsa-miR-4444-2	0.056140142
hsa-miR-4449	0.964078027
hsa-miR-4453	0.018735242
hsa-miR-4454	0.487362876
hsa-miR-4461	6.84E-05
hsa-miR-4469	0.767564617
hsa-miR-4470	0.376511771
hsa-miR-4473	0.566494793
hsa-miR-4484	0.239236615
hsa-miR-4491	0.011100535
hsa-miR-450a-1	0.394198495
hsa-miR-450a-2	0.647858575
hsa-miR-450b	0.853570855
hsa-miR-4515	0.978826517
hsa-miR-451a	0.157558888
hsa-miR-452	0.757004554
hsa-miR-4521	0.103077861
hsa-miR-4522	0.002789955
hsa-miR-4523	0.695568532
hsa-miR-454	0.431428375
hsa-miR-455	0.019303855
hsa-miR-4632	0.510748916
hsa-miR-4636	0.055071793
hsa-miR-4638	0.038456314
hsa-miR-4640	0.79059365
hsa-miR-4645	0.324497321
hsa-miR-4647	0.750391824
hsa-miR-4649	0.972218231
hsa-miR-4652	0.13487544
hsa-miR-4657	0.027266613
hsa-miR-4658	0.557705214
hsa-miR-466	0.007264401
hsa-miR-4660	0.070545948
hsa-miR-4661	0.389447495
hsa-miR-4662a	0.332401028
hsa-miR-4664	0.074587585
hsa-miR-4665	0.953935453
hsa-miR-4668	0.281191817
hsa-miR-4674	0.456682031
hsa-miR-4676	0.711727017
hsa-miR-4677	0.734251626
hsa-miR-4685	0.801429696
hsa-miR-4687	0.919287829
hsa-miR-4690	0.696871579
hsa-miR-4691	0.066535352
hsa-miR-4707	0.584814863
hsa-miR-4709	0.432906433
hsa-miR-4714	0.858667
hsa-miR-4724	0.27948341
hsa-miR-4725	0.840547972
hsa-miR-4726	0.428595198
hsa-miR-4728	0.357072788
hsa-miR-4732	0.700005169
hsa-miR-4738	0.565175823
hsa-miR-4740	0.933825937
hsa-miR-4741	0.175295515
hsa-miR-4742	0.124284635
hsa-miR-4745	0.20363133
hsa-miR-4746	0.072348226
hsa-miR-4754	0.982696081
hsa-miR-4755	0.96032382
hsa-miR-4762	0.300096609
hsa-miR-4763	0.839401751
hsa-miR-4766	0.009320403
hsa-miR-4772	0.143863146
hsa-miR-4780	0.217683124
hsa-miR-4781	0.607153532
hsa-miR-4784	0.561263606
hsa-miR-4785	0.043707777
hsa-miR-4786	0.055365239
hsa-miR-4787	0.218506721
hsa-miR-4788	0.751245096
hsa-miR-4791	0.049300645
hsa-miR-4797	0.374008288
hsa-miR-483	0.234292687
hsa-miR-484	0.808272804
hsa-miR-485	0.563926223
hsa-miR-486-1	0.527493772
hsa-miR-486-2	0.395461139
hsa-miR-487a	0.817504138
hsa-miR-487b	0.456448287
hsa-miR-491	0.677013739
hsa-miR-493	0.004931496
hsa-miR-494	0.375835638
hsa-miR-495	0.835939624
hsa-miR-496	0.129058213
hsa-miR-497	0.564042829
hsa-miR-4999	0.07151322
hsa-miR-499a	0.53060389
hsa-miR-5000	0.779941029
hsa-miR-5001	0.820542285
hsa-miR-5003	0.473503085
hsa-miR-500a	0.606738391
hsa-miR-500b	0.853834176
hsa-miR-501	0.047409255
hsa-miR-5010	0.377153362
hsa-miR-502	0.942515637
hsa-miR-503	0.168404555
hsa-miR-504	0.098561832
hsa-miR-505	0.287214523
hsa-miR-506	0.077372115
hsa-miR-507	0.005054184
hsa-miR-508	0.017979385
hsa-miR-509-1	0.013709583
hsa-miR-509-2	0.014672318
hsa-miR-509-3	0.004885593
hsa-miR-5090	0.021939769
hsa-miR-5091	0.014691289
hsa-miR-510	0.00702508
hsa-miR-511	0.043344656
hsa-miR-512-1	0.328799959
hsa-miR-512-2	0.931483452
hsa-miR-513a-1	0.020262871
hsa-miR-513a-2	0.041777668
hsa-miR-513b	0.010830135
hsa-miR-513c	0.010846024
hsa-miR-514a-1	0.036026851
hsa-miR-514a-2	0.027951099
hsa-miR-514a-3	0.028510512
hsa-miR-514b	0.01450558
hsa-miR-517a	0.643854659
hsa-miR-517b	0.753206848
hsa-miR-5187	0.401328768
hsa-miR-518b	0.363975754
hsa-miR-518c	0.835754287
hsa-miR-5193	0.260703167
hsa-miR-519a-1	0.678113501
hsa-miR-519a-2	0.872990051
hsa-miR-520a	0.755754099
hsa-miR-520b	0.315761188
hsa-miR-526b	0.625770869
hsa-miR-532	0.939861293
hsa-miR-539	0.21835594
hsa-miR-541	0.289321935
hsa-miR-542	0.628417756
hsa-miR-543	0.603977976
hsa-miR-545	0.684879128
hsa-miR-548b	0.000420056
hsa-miR-548e	0.955165533
hsa-miR-548j	0.633490961
hsa-miR-548k	0.215043851
hsa-miR-548o	0.93849481
hsa-miR-548o-2	0.051879113
hsa-miR-548q	0.035474341
hsa-miR-548s	0.113237039
hsa-miR-548v	0.777351685
hsa-miR-549a	0.443062965
hsa-miR-550a-1	0.561650057
hsa-miR-550a-2	0.847157861
hsa-miR-550a-3	0.69742192
hsa-miR-551a	0.796085875
hsa-miR-551b	0.462953842
hsa-miR-5581	0.217404386
hsa-miR-5586	0.254568602
hsa-miR-561	0.206335878
hsa-miR-5683	0.809102854
hsa-miR-5687	0.865344209
hsa-miR-5690	0.195824887
hsa-miR-5696	0.362675674
hsa-miR-5698	0.656795742
hsa-miR-5699	0.07332666
hsa-miR-570	0.171190357
hsa-miR-5703	0.329477816
hsa-miR-5706	0.037205186
hsa-miR-574	0.6977218
hsa-miR-576	0.183996851
hsa-miR-577	0.453399401
hsa-miR-579	0.755319578
hsa-miR-580	0.839741512
hsa-miR-581	0.398148515
hsa-miR-582	0.007832714
hsa-miR-584	0.175244212
hsa-miR-585	0.541793177
hsa-miR-589	0.91487383
hsa-miR-590	0.022753155
hsa-miR-592	0.254663255
hsa-miR-598	0.773667802
hsa-miR-605	0.147404687
hsa-miR-607	0.08549563
hsa-miR-6125	0.158737587
hsa-miR-6132	0.946254496
hsa-miR-615	0.724004799
hsa-miR-616	0.444646281
hsa-miR-618	0.885318676
hsa-miR-624	0.059590737
hsa-miR-625	0.001051009
hsa-miR-627	0.127984853
hsa-miR-628	0.211816455
hsa-miR-629	0.501275639
hsa-miR-632	0.030232794
hsa-miR-636	0.788840701
hsa-miR-639	0.528956432
hsa-miR-641	0.807280471
hsa-miR-642a	0.073434659
hsa-miR-643	0.808970164
hsa-miR-6501	0.074788679
hsa-miR-6502	0.693955496
hsa-miR-6503	0.007027958
hsa-miR-6509	0.023660235
hsa-miR-651	0.037317438
hsa-miR-6511b-1	0.455416757
hsa-miR-6511b-2	0.176045177
hsa-miR-6513	0.512688452
hsa-miR-6514	0.180899354
hsa-miR-6515	0.417114579
hsa-miR-6516	0.07229616
hsa-miR-652	0.251733917
hsa-miR-653	0.281145092
hsa-miR-654	0.529859402
hsa-miR-655	0.57490168
hsa-miR-658	0.149691093
hsa-miR-659	0.042302793
hsa-miR-660	0.196615547
hsa-miR-664a	0.91933121
hsa-miR-664b	0.44582343
hsa-miR-671	0.420631497
hsa-miR-6715a	0.000695729
hsa-miR-6716	0.392329316
hsa-miR-6718	0.245922432
hsa-miR-6720	0.008664969
hsa-miR-6723	0.006560975
hsa-miR-6726	0.234302822
hsa-miR-6728	0.212088819
hsa-miR-6731	0.025607885
hsa-miR-6733	0.296508788
hsa-miR-6734	0.349389029
hsa-miR-6735	0.570773642
hsa-miR-6737	0.11551527
hsa-miR-6741	0.015836249
hsa-miR-6747	0.552411155
hsa-miR-6748	0.280830555
hsa-miR-675	0.0484594
hsa-miR-6750	0.766146295
hsa-miR-6755	0.075188934
hsa-miR-676	0.712563342
hsa-miR-6761	0.058135221
hsa-miR-6763	0.525625247
hsa-miR-6764	0.935365087
hsa-miR-6769a	0.368048986
hsa-miR-6772	0.396857605
hsa-miR-6775	0.69447004
hsa-miR-6777	0.939158014
hsa-miR-6781	0.296025097
hsa-miR-6783	0.184558866
hsa-miR-6788	0.954568983
hsa-miR-6793	0.583775493
hsa-miR-6797	0.137706625
hsa-miR-6798	0.45756553
hsa-miR-6802	0.444229846
hsa-miR-6803	0.158317012
hsa-miR-6805	0.743261041
hsa-miR-6806	0.559398402
hsa-miR-6807	0.126292742
hsa-miR-6808	0.065941919
hsa-miR-6810	0.282424067
hsa-miR-6814	0.258919583
hsa-miR-6815	0.070642803
hsa-miR-6818	0.097595839
hsa-miR-6820	0.985547054
hsa-miR-6824	0.04290196
hsa-miR-6833	0.785246573
hsa-miR-6834	0.76610997
hsa-miR-6837	0.490846195
hsa-miR-6842	0.007981756
hsa-miR-6852	0.904133886
hsa-miR-6854	0.050704899
hsa-miR-6855	0.184767343
hsa-miR-6868	0.729044008
hsa-miR-6874	0.8479198
hsa-miR-6875	0.946375491
hsa-miR-6877	0.543390229
hsa-miR-6879	0.323397126
hsa-miR-6882	0.174837247
hsa-miR-6884	0.04613667
hsa-miR-6885	0.885688129
hsa-miR-6891	0.22309292
hsa-miR-6892	0.295797465
hsa-miR-6894	0.521921008
hsa-miR-6895	0.243251963
hsa-miR-7-1	0.098688545
hsa-miR-7-2	0.918552296
hsa-miR-7-3	0.221872727
hsa-miR-708	0.711043812
hsa-miR-7110	0.514216852
hsa-miR-7112	0.326691886
hsa-miR-7156	0.70882933
hsa-miR-744	0.949085169
hsa-miR-758	0.025643534
hsa-miR-760	0.168219615
hsa-miR-7641-1	0.086731199
hsa-miR-7641-2	0.444053642
hsa-miR-765	0.094724335
hsa-miR-766	0.168109466
hsa-miR-767	0.073151877
hsa-miR-769	0.291715004
hsa-miR-7702	0.000166442
hsa-miR-7705	0.350224851
hsa-miR-7706	0.241623337
hsa-miR-7845	0.397255264
hsa-miR-7846	0.092193682
hsa-miR-7854	0.479941717
hsa-miR-7974	0.020606943
hsa-miR-7976	0.612686689
hsa-miR-8072	0.356345142
hsa-miR-873	0.069053001
hsa-miR-874	0.178006243
hsa-miR-876	0.058035875
hsa-miR-877	0.987741152
hsa-miR-885	0.355726279
hsa-miR-887	0.344067704
hsa-miR-889	0.301448399
hsa-miR-891a	0.377327224
hsa-miR-9-1	0.267292134
hsa-miR-9-2	0.442272788
hsa-miR-9-3	0.242542617
hsa-miR-92a-1	0.042628012
hsa-miR-92a-2	0.02069425
hsa-miR-92b	0.767410946
hsa-miR-93	0.045565272
hsa-miR-935	0.916442424
hsa-miR-937	0.247094526
hsa-miR-939	0.036488754
hsa-miR-940	0.334132865
hsa-miR-942	0.447043077
hsa-miR-944	0.302338607
hsa-miR-95	0.668659422
hsa-miR-96	0.243197786
hsa-miR-98	0.274015831
hsa-miR-99a	0.040938399
hsa-miR-99b	0.937971686
